# Supplementary material for: Novel circular single-stranded DNA viruses identified in marine invertebrates reveal high sequence diversity and consistent predicted intrinsic disorder patterns within putative structural proteins
Source: Front Microbiol. 2015 Jul 10;6:696. doi: 10.3389/fmicb.2015.00696 (PMC4498126; doi:10.3389/fmicb.2015.00696)
Supplement: Supplementary file 1 [file Table_1.XLSX]

## Sheet: Sheet1
Supplementary Table S1. CRESS-DNA genomes identified in this study and genome details as well as top BLASTx results
ID	Organism	Collected From	Number of Specimens Processed	Restriction Enzyme	Cap	2nd Major ORF if no blast hits	2nd Major ORF Top BLASTx Hits	E-value	Rep	Rep Top Viral blastx hit	E-value	Intron in Rep
I0004A	Petrochirus diogenes	Tampa Bay, Florida	1	EcoRV		X	No hits	N/A	X	gb|AFS65301.1| replication-associated protein [Dragonfly orbiculatusvirus]	1e-58
I0006H	Palaemonete sp.	Tampa Bay, Florida	3	EcoRV		X	No hits	N/A	X	gb|AHH31482.1| replication-associated protein [Dragonfly larvae associated circular-virus 10]	3e-98
I0007C2	Aiptasia sp.	Personal Aquarium	1	KpnI	X		ref|YP_009047127.1| putative capsid protein [McMurdo Ice Shelf pond-associated circular DNA virus-1]	3e-18	X	gb|AGA18306.1| hypothetical protein [uncultured marine virus]	5e-81
I0007C3	Aiptasia sp.	Personal Aquarium	1	KpnI	X		ref|YP_009047127.1| putative capsid protein [McMurdo Ice Shelf pond-associated circular DNA virus-1]	3e-18	X	gb|AGA18306.1| hypothetical protein [uncultured marine virus]	5e-87
I0021	Lytechinus variegatus	Sarasota Bay, Florida	2	BamHI		X	No hits	N/A	X	gb|AIF34812.1| replication-associated protein [Sewage-associated circular DNA virus-4]	5e-83
I0026A4	Didemnum sp.	Sarasota Bay, Florida	2	BamHI	X		gb|AGA18390.1| hypothetical protein [uncultured marine virus]	8e-05	X	gb|ABL07433.1| rep protein [Porcine circovirus-2]	2e-50
I0026A7	Didemnum sp.	Sarasota Bay, Florida	2	BamHI		X	No hits	N/A	X	gb|AGA18306.1| hypothetical protein [uncultured marine virus]	2e-32	X
I0041	Littorina sp.	Gulf of Maine	2	BamHI	X		gb|AHH31483.1| putative capsid protein [Dragonfly larvae associated circular virus-10]	5e-08	X	ref|YP_009001756.1| replication-associated protein [Dragonfly larvae associated circular-10]	6e-92
I0054	Callinectes ornatus	Tampa Bay, Florida	1	EcoRV	X		dbj|GAC77787.1| replication protein, partial [uncultured marine virus]	3e-04	X	dbj|GAC77786.1| replication protein [uncultured marine virus]	4e-39
I0056	Callinectes sapidus	Tampa Bay, Florida	1	XmnI	X		|YP_009116895.1| putative capsid protein [Sewage-associated circular DNA virus-16]	9e-05	X	ref|YP_009047142.1| replication-associated protein [McMurdo Ice Shelf pond-associated circular DNA virus-7]	3e-68
I0059	Palaemonetes intermedius	Tampa Bay, Florida	1	EcoRI		X	No hits	N/A	X	gb|AGA18306.1| hypothetical protein [uncultured marine virus]	2e-70
I0066	Farfantepenaeus duorarum	Sarasota Bay, Florida	1	BamHI	X		ref|YP_009047127.1| putative capsid protein [McMurdo Ice Shelf pond-associated circular DNA virus-1]	3e-11	X	gb|AGA18306.1| hypothetical protein [uncultured marine virus]	3e-54
I0069	Farfantepenaeus duorarum	Tampa Bay, Florida	1	BamHI		X	No hits	N/A	X	dbj|GAC77786.1| replication protein [uncultured marine virus]	1e-65
I0084	Marine Snail	Islamorada, Florida Keys, Florida	1	SmaI		X	No hits	N/A	X	gb|AGA18306.1| hypothetical protein [uncultured marine virus]	2e-92
I0085A4	Hermit Crab	Islamorada, Florida Keys, Florida	1	EcoRV		X	No hits	N/A	X	gb|AGA18306.1| hypothetical protein [uncultured marine virus]	2e-86
I0085A5	Hermit Crab	Islamorada, Florida Keys, Florida	1	EcoRV		X	No hits	N/A	X	gb|AGA18306.1| hypothetical protein [uncultured marine virus]	2e-86
I0085b	Hermit Crab	Islamorada, Florida Keys, Florida	1	EcoRV			N/A	N/A	X	gb|AGA18366.1| hypothetical protein [uncultured marine virus]	5e-86
I0086a	Fiddler Crab	Islamorada, Florida Keys, Florida	3	XmnI	X		gb|AGA18264.1| hypothetical protein [uncultured marine virus]	1e-26	X	gb|AGA18267.1| hypothetical protein [uncultured marine virus]	4e-69
I0086b	Fiddler Crab	Islamorada, Florida Keys, Florida	3	XmnI	X		ref|YP_009117071.1| capsid protein [Sewage-associated circular DNA virus-30]	6e-25	X	gb|AGO61982.1| putative Rep protein [Circo-like virus-Brazil hs2]	9e-06
I0099	Palaemonetes kadiakensis	Edwards Aquifer Research and Data Center, San Marcos, Texas	1	KpnI		X	No hits	N/A	X	ref|YP_009001739.1| replication-associated protein [Dragonfly larvae associated circular virus-2]	7e-87	X
I0153	Gammarus sp.	Gulf of Maine	1	PstI		X	No hits	N/A	X	dbj|GAC77786.1| replication protein [uncultured marine virus]	4e-66
I0169	Mytilus sp.	Gulf of Maine	1	XhoI	X		|YP_009047127.1| putative capsid protein [McMurdo Ice Shelf pond-associated circular DNA virus-1]	2e-16	X	gb|AGA18306.1| hypothetical protein [uncultured marine virus]	4e-78
I0298	Calanoida sp.	Tampa Bay, Florida	21	XmnI	X		ref|YP_009021040.1| capsid [Nepavirus]	1e-14	X	ref|YP_009109668.1| replication-associated protein [Circoviridae 13 LDMD-2013]	7e-82
I0307	Artemia melana	Gulf of Mexico	1	HindIII			N/A	N/A	X	ref|YP_006281010.1| putative viral replication protein [Labidocera aestiva circovirus]	2e-58	X
I0345	Primnoa pacifica	Gulf of Alaska	2	KpnI		X	No hits	N/A	X	gb|ACQ78166.1| putative Rep protein [Circovirus-like genome CB-A]	2e-40
I0351	Paramuricea placomus	Baltimore Canyon	3	HindIII		X	No hits	N/A	X	gb|ACQ78166.1| putative Rep protein [Circovirus-like genome CB-A]	3e-19
I0722	Sicyonia brevirostris	Tampa Bay, Florida	1	EcoRV	X		ref|YP_009116895.1| putative capsid protein [Sewage-associated circular DNA virus-16]	7e-18	X	No Hits	N/A
