# Supplementary material for: Novel circular single-stranded DNA viruses identified in marine invertebrates reveal high sequence diversity and consistent predicted intrinsic disorder patterns within putative structural proteins
Source: Front Microbiol. 2015 Jul 10;6:696. doi: 10.3389/fmicb.2015.00696 (PMC4498126; doi:10.3389/fmicb.2015.00696)
Supplement: Supplementary file 3 [file Table_3.XLSX]

## Sheet: Supplemental_Table_S5.csv
Supplementary Table S3. Matrix used for the generation of the pairwise identities graphically shown in Figure 2
	SI04458	SAR-B	SOG00662	GOM01500	SI00898	YNBtCV1	SaCV-32	SaCV-19	AHEaCV3	SaCV-16	LDMD18	SaCV-27	DLaCV-2	RW-E	DLaCV-1	OdasCV-12	I0099	RodSCV	SaCV-24	AHEaCV26	SaCV-33	CB-B	SI03890	AchDVolv	I0021	SaCV-36	HCB19/212	MSSI2.225	DaCV-1a	DaCV-1b	HCBI8.215	DaCV-2	DaCV-2b	Cassava	SSaCV	DaCV-3	DaCV-3b	MSSI2.225	HCBI8.215	HCB19.212	SaCV-37	Gemini1	Gemini2	Gemini5	Gemini6	Gemini13	Gemini14	Gemini10	Gemini3
SI04458	100	NaN	NaN	NaN	NaN	NaN	NaN	NaN	NaN	NaN	NaN	NaN	NaN	NaN	NaN	NaN	NaN	NaN	NaN	NaN	NaN	NaN	NaN	NaN	NaN	NaN	NaN	NaN	NaN	NaN	NaN	NaN	NaN	NaN	NaN	NaN	NaN	NaN	NaN	NaN	NaN	NaN	NaN	NaN	NaN	NaN	NaN	NaN	NaN
SAR-B	40.9091	100	NaN	NaN	NaN	NaN	NaN	NaN	NaN	NaN	NaN	NaN	NaN	NaN	NaN	NaN	NaN	NaN	NaN	NaN	NaN	NaN	NaN	NaN	NaN	NaN	NaN	NaN	NaN	NaN	NaN	NaN	NaN	NaN	NaN	NaN	NaN	NaN	NaN	NaN	NaN	NaN	NaN	NaN	NaN	NaN	NaN	NaN	NaN
SOG00662	18.2278	29.6482	100	NaN	NaN	NaN	NaN	NaN	NaN	NaN	NaN	NaN	NaN	NaN	NaN	NaN	NaN	NaN	NaN	NaN	NaN	NaN	NaN	NaN	NaN	NaN	NaN	NaN	NaN	NaN	NaN	NaN	NaN	NaN	NaN	NaN	NaN	NaN	NaN	NaN	NaN	NaN	NaN	NaN	NaN	NaN	NaN	NaN	NaN
GOM01500	20.2247	21	21.5827	100	NaN	NaN	NaN	NaN	NaN	NaN	NaN	NaN	NaN	NaN	NaN	NaN	NaN	NaN	NaN	NaN	NaN	NaN	NaN	NaN	NaN	NaN	NaN	NaN	NaN	NaN	NaN	NaN	NaN	NaN	NaN	NaN	NaN	NaN	NaN	NaN	NaN	NaN	NaN	NaN	NaN	NaN	NaN	NaN	NaN
SI00898	21.1765	26.7677	19.4346	25.6039	100	NaN	NaN	NaN	NaN	NaN	NaN	NaN	NaN	NaN	NaN	NaN	NaN	NaN	NaN	NaN	NaN	NaN	NaN	NaN	NaN	NaN	NaN	NaN	NaN	NaN	NaN	NaN	NaN	NaN	NaN	NaN	NaN	NaN	NaN	NaN	NaN	NaN	NaN	NaN	NaN	NaN	NaN	NaN	NaN
YNBtCV1	20.9125	27.1186	23.3083	24.4275	60	100	NaN	NaN	NaN	NaN	NaN	NaN	NaN	NaN	NaN	NaN	NaN	NaN	NaN	NaN	NaN	NaN	NaN	NaN	NaN	NaN	NaN	NaN	NaN	NaN	NaN	NaN	NaN	NaN	NaN	NaN	NaN	NaN	NaN	NaN	NaN	NaN	NaN	NaN	NaN	NaN	NaN	NaN	NaN
SaCV-32	22.8346	29.0503	22.3881	26.4228	58.2418	56.015	100	NaN	NaN	NaN	NaN	NaN	NaN	NaN	NaN	NaN	NaN	NaN	NaN	NaN	NaN	NaN	NaN	NaN	NaN	NaN	NaN	NaN	NaN	NaN	NaN	NaN	NaN	NaN	NaN	NaN	NaN	NaN	NaN	NaN	NaN	NaN	NaN	NaN	NaN	NaN	NaN	NaN	NaN
SaCV-19	22.0532	18.2741	23.0189	27.1255	61.7424	57.197	58.4906	100	NaN	NaN	NaN	NaN	NaN	NaN	NaN	NaN	NaN	NaN	NaN	NaN	NaN	NaN	NaN	NaN	NaN	NaN	NaN	NaN	NaN	NaN	NaN	NaN	NaN	NaN	NaN	NaN	NaN	NaN	NaN	NaN	NaN	NaN	NaN	NaN	NaN	NaN	NaN	NaN	NaN
AHEaCV3	23.3051	26.9663	24.6212	25.4753	59.4697	58.1749	60.2273	78.4091	100	NaN	NaN	NaN	NaN	NaN	NaN	NaN	NaN	NaN	NaN	NaN	NaN	NaN	NaN	NaN	NaN	NaN	NaN	NaN	NaN	NaN	NaN	NaN	NaN	NaN	NaN	NaN	NaN	NaN	NaN	NaN	NaN	NaN	NaN	NaN	NaN	NaN	NaN	NaN	NaN
SaCV-16	22.8571	18.6528	20.5993	26.6917	59.3985	55.5133	58.427	60.6061	61.9772	100	NaN	NaN	NaN	NaN	NaN	NaN	NaN	NaN	NaN	NaN	NaN	NaN	NaN	NaN	NaN	NaN	NaN	NaN	NaN	NaN	NaN	NaN	NaN	NaN	NaN	NaN	NaN	NaN	NaN	NaN	NaN	NaN	NaN	NaN	NaN	NaN	NaN	NaN	NaN
LDMD18	19.6078	22.0339	20.9486	26.2295	53.6122	52.4715	54.7529	56.8702	59.1603	55.5556	100	NaN	NaN	NaN	NaN	NaN	NaN	NaN	NaN	NaN	NaN	NaN	NaN	NaN	NaN	NaN	NaN	NaN	NaN	NaN	NaN	NaN	NaN	NaN	NaN	NaN	NaN	NaN	NaN	NaN	NaN	NaN	NaN	NaN	NaN	NaN	NaN	NaN	NaN
SaCV-27	17.5097	15.9794	26.3158	20.3774	57.3585	55.6391	51.8797	56.0606	55.8935	57.4144	63.1179	100	NaN	NaN	NaN	NaN	NaN	NaN	NaN	NaN	NaN	NaN	NaN	NaN	NaN	NaN	NaN	NaN	NaN	NaN	NaN	NaN	NaN	NaN	NaN	NaN	NaN	NaN	NaN	NaN	NaN	NaN	NaN	NaN	NaN	NaN	NaN	NaN	NaN
DLaCV-2	21.0526	24.8619	24.2424	24.4361	63.0189	56.7669	58.2707	57.9545	57.0342	60.076	60.4563	65.0376	100	NaN	NaN	NaN	NaN	NaN	NaN	NaN	NaN	NaN	NaN	NaN	NaN	NaN	NaN	NaN	NaN	NaN	NaN	NaN	NaN	NaN	NaN	NaN	NaN	NaN	NaN	NaN	NaN	NaN	NaN	NaN	NaN	NaN	NaN	NaN	NaN
RW-E	16.2879	15.9574	20.8333	22.3485	58.7121	56.2264	54.3396	56.2738	53.4351	56.3218	54.1985	60.7547	62.2642	100	NaN	NaN	NaN	NaN	NaN	NaN	NaN	NaN	NaN	NaN	NaN	NaN	NaN	NaN	NaN	NaN	NaN	NaN	NaN	NaN	NaN	NaN	NaN	NaN	NaN	NaN	NaN	NaN	NaN	NaN	NaN	NaN	NaN	NaN	NaN
DLaCV-1	21.5328	26.6667	18.75	27.7193	54.3796	51.5038	50.7407	53.4091	50.3788	54.1353	58.1749	57.7358	60	59.0909	100	NaN	NaN	NaN	NaN	NaN	NaN	NaN	NaN	NaN	NaN	NaN	NaN	NaN	NaN	NaN	NaN	NaN	NaN	NaN	NaN	NaN	NaN	NaN	NaN	NaN	NaN	NaN	NaN	NaN	NaN	NaN	NaN	NaN	NaN
OdasCV-12	20.9125	21.6667	23.3962	25	55.0186	52.4528	51.3011	53.4091	53.2319	53.7594	56.8702	57.7358	57.3585	57.3585	56.8773	100	NaN	NaN	NaN	NaN	NaN	NaN	NaN	NaN	NaN	NaN	NaN	NaN	NaN	NaN	NaN	NaN	NaN	NaN	NaN	NaN	NaN	NaN	NaN	NaN	NaN	NaN	NaN	NaN	NaN	NaN	NaN	NaN	NaN
I0099	17.5862	20.4082	20.3279	24.5734	55.597	52.0755	53.7879	55.3435	54.4061	50.9434	52.4715	52.8517	60.076	55.8491	47.5177	52.4345	100	NaN	NaN	NaN	NaN	NaN	NaN	NaN	NaN	NaN	NaN	NaN	NaN	NaN	NaN	NaN	NaN	NaN	NaN	NaN	NaN	NaN	NaN	NaN	NaN	NaN	NaN	NaN	NaN	NaN	NaN	NaN	NaN
RodSCV	19.3878	19.5876	22.2591	23.8908	49.3464	50.7634	51.6729	53.0534	53.8168	53.5849	50.7692	50.9579	55.9387	54.6154	47.9554	52.6515	49.8113	100	NaN	NaN	NaN	NaN	NaN	NaN	NaN	NaN	NaN	NaN	NaN	NaN	NaN	NaN	NaN	NaN	NaN	NaN	NaN	NaN	NaN	NaN	NaN	NaN	NaN	NaN	NaN	NaN	NaN	NaN	NaN
SaCV-24	22.5564	20.4301	22.9927	22.9927	50.3731	51.1364	50.7519	50.7634	50.7634	45.2471	48.4733	46.3878	51.711	50	43.2836	51.6981	48.0769	49.0566	100	NaN	NaN	NaN	NaN	NaN	NaN	NaN	NaN	NaN	NaN	NaN	NaN	NaN	NaN	NaN	NaN	NaN	NaN	NaN	NaN	NaN	NaN	NaN	NaN	NaN	NaN	NaN	NaN	NaN	NaN
AHEaCV26	21.7712	30.2198	22.2628	23.7226	44.2804	45.8647	44.4444	46.2121	45.4545	45.8647	38.7833	41.5094	46.0377	44.3182	42.8044	44.0299	40.4494	42.1642	45.1852	100	NaN	NaN	NaN	NaN	NaN	NaN	NaN	NaN	NaN	NaN	NaN	NaN	NaN	NaN	NaN	NaN	NaN	NaN	NaN	NaN	NaN	NaN	NaN	NaN	NaN	NaN	NaN	NaN	NaN
SaCV-33	22.6415	21.8085	19.6429	21.0145	42.5856	43.1818	41.5094	39.3822	41.0853	39.1635	39.6154	38.9313	39.1635	38.5496	38.0597	40.6716	38.1132	37.8788	38.0074	33.0855	100	NaN	NaN	NaN	NaN	NaN	NaN	NaN	NaN	NaN	NaN	NaN	NaN	NaN	NaN	NaN	NaN	NaN	NaN	NaN	NaN	NaN	NaN	NaN	NaN	NaN	NaN	NaN	NaN
CB-B	25.1534	24.8276	24.0964	28.9157	43.609	45.8647	41.3534	43.5115	42.3077	46.1538	40	43.609	44.3609	42.4242	36.3014	44.3609	40.2439	39.2308	35.6061	40.2985	40.5797	100	NaN	NaN	NaN	NaN	NaN	NaN	NaN	NaN	NaN	NaN	NaN	NaN	NaN	NaN	NaN	NaN	NaN	NaN	NaN	NaN	NaN	NaN	NaN	NaN	NaN	NaN	NaN
SI03890	23.4192	27.1357	21.6169	24.4845	18.7755	39.8496	39.4834	41.7293	42.803	38.2576	44.1065	37.6426	43.1298	41.1321	36.2369	36.5314	38.206	33.9483	37.8676	31.9853	25.3571	30.7229	100	NaN	NaN	NaN	NaN	NaN	NaN	NaN	NaN	NaN	NaN	NaN	NaN	NaN	NaN	NaN	NaN	NaN	NaN	NaN	NaN	NaN	NaN	NaN	NaN	NaN	NaN
AchDVolv	23.3083	22.0339	24.7191	24.8148	30.303	28.3465	30.7692	29.5276	31.8725	30.6202	30.3279	30.5221	33.5968	32.5203	30.9237	31.3725	30.1205	27.0992	31.5574	30.3502	27.6265	26.087	33.0769	100	NaN	NaN	NaN	NaN	NaN	NaN	NaN	NaN	NaN	NaN	NaN	NaN	NaN	NaN	NaN	NaN	NaN	NaN	NaN	NaN	NaN	NaN	NaN	NaN	NaN
I0021	21.4634	19.4286	26.1307	20.6731	30.2439	22.9167	27.2251	26.2887	25.5435	26.738	25.3968	20.1058	21.7617	23.1959	25.2577	21.875	23.6453	22.7979	20.9424	24.3523	16.3366	18.7879	27.4038	21.5789	100	NaN	NaN	NaN	NaN	NaN	NaN	NaN	NaN	NaN	NaN	NaN	NaN	NaN	NaN	NaN	NaN	NaN	NaN	NaN	NaN	NaN	NaN	NaN	NaN
SaCV-36	16.8605	21.8274	19.726	18.9504	25.6338	20.6107	22.4409	21.875	24.5136	24.6032	22.4	22.5296	22.1774	20	25	24.7012	19.8606	22.4199	20.6897	23.8281	23.9852	24.0741	24.7253	20.0758	33.8164	100	NaN	NaN	NaN	NaN	NaN	NaN	NaN	NaN	NaN	NaN	NaN	NaN	NaN	NaN	NaN	NaN	NaN	NaN	NaN	NaN	NaN	NaN	NaN
HCB19/212	21.4876	18.0412	19.3416	18.93	30.4527	21.2264	23.7443	21.8905	25.4717	18.3857	21.3953	25.1397	24.6377	24.424	21.4912	25.5924	27.3973	22.3176	19.9153	21.6216	18.4332	16.3522	26.6393	14.1593	31.1475	29.798	100	NaN	NaN	NaN	NaN	NaN	NaN	NaN	NaN	NaN	NaN	NaN	NaN	NaN	NaN	NaN	NaN	NaN	NaN	NaN	NaN	NaN	NaN
MSSI2.225	23.8095	17.8771	23.348	22.5664	36.4865	26.6667	27.3973	25.8065	28.6385	23.5577	26.087	23.7864	23.6111	20.4545	25.1185	26.3636	26.1261	20.5742	18.552	21.3636	25.1121	20.1299	35.3448	19.7183	31.068	30.1802	32.6425	100	NaN	NaN	NaN	NaN	NaN	NaN	NaN	NaN	NaN	NaN	NaN	NaN	NaN	NaN	NaN	NaN	NaN	NaN	NaN	NaN	NaN
DaCV-1a	18.75	22.9592	25.3289	21.7532	28.9308	23.1373	24.5211	20.4724	23.5521	22.2222	22.2222	21.1765	24.4186	23.0469	23.7354	28	25.2033	20.3571	22.8916	21.9231	22.6766	22.1519	23.9617	19.0661	33.9901	37.3377	30.7692	52.8139	100	NaN	NaN	NaN	NaN	NaN	NaN	NaN	NaN	NaN	NaN	NaN	NaN	NaN	NaN	NaN	NaN	NaN	NaN	NaN	NaN
DaCV-1b	23.3766	20.442	25.8197	20.3252	31.6667	20.9607	24.3478	20.7048	22.6852	22.6667	21.2766	22.0264	19.5745	19.3133	22.2222	19.6581	21.03	20.0873	17.3333	18.5345	21.3333	21.519	25	19.9095	30.7317	31.5353	30.2564	50	82.5911	100	NaN	NaN	NaN	NaN	NaN	NaN	NaN	NaN	NaN	NaN	NaN	NaN	NaN	NaN	NaN	NaN	NaN	NaN	NaN
HCBI8.215	25.2632	22.9299	27.0408	19.171	27.1795	20	25.4144	27.027	24.7191	24.1935	22.6519	21.5789	20.442	22.4044	20.5263	21.8579	24.4565	20.2073	18.1347	18.3246	23.913	22.0588	29.2308	21.2766	31.1111	32.8205	31.4433	51.5306	52.0619	51.5464	100	NaN	NaN	NaN	NaN	NaN	NaN	NaN	NaN	NaN	NaN	NaN	NaN	NaN	NaN	NaN	NaN	NaN	NaN
DaCV-2	17.7419	17.4359	18.038	21.7822	26.0317	26.6667	26.378	26	28.0992	26.2948	22.4	23.4127	25.2	23.6515	25	27.381	21.6	21.8391	20.7843	24.6032	22.6054	27.8481	29.2994	28.4519	30.7317	28.6645	32.1429	48.7069	49.5208	41.5323	46.9388	100	NaN	NaN	NaN	NaN	NaN	NaN	NaN	NaN	NaN	NaN	NaN	NaN	NaN	NaN	NaN	NaN	NaN
DaCV-2b	23.7113	20.5714	22.3881	24.6154	33.5	29.1892	27.3224	24.0437	26.087	29.1209	22.2826	21.6216	24.7312	22.7513	23.5897	22.9167	25.2632	24.2268	22.0513	23.5602	23.0366	22.973	27.5	20.9945	29.4737	26.6332	28.934	54.3147	47.9798	47.2081	45.9184	97.0149	100	NaN	NaN	NaN	NaN	NaN	NaN	NaN	NaN	NaN	NaN	NaN	NaN	NaN	NaN	NaN	NaN
Cassava	19.2926	18.9744	20.4268	16.9811	26.8519	28.6275	24.812	23.7354	28.2353	20.4633	20.0803	22.2222	24.2915	24.5902	24.1379	24.5136	21.7228	17.2794	19.0661	23.4375	22.0532	24.5399	27.0769	24.3802	30.5825	31.9489	32.1244	45.0216	50.9434	40.1606	50.2564	72.327	66.5	100	NaN	NaN	NaN	NaN	NaN	NaN	NaN	NaN	NaN	NaN	NaN	NaN	NaN	NaN	NaN
SSaCV	16.1491	17.8378	19.7492	17.6471	25.7962	24.6154	23.6641	21.2121	27.7344	25.2964	26.749	24.0157	26.9841	22.093	24.2537	25.0965	23.7354	22.4561	22.0077	23.622	19.697	20.6061	23.8994	22.9572	28.1553	30.8917	31.1224	47.1861	48.7342	43.7751	48.4536	63.8095	62.3116	62.6543	100	NaN	NaN	NaN	NaN	NaN	NaN	NaN	NaN	NaN	NaN	NaN	NaN	NaN	NaN
DaCV-3	16.9811	18.1818	20.3762	20.4473	22.4299	23.8281	25.4753	23.4615	25.098	22.5681	22.3577	25.5144	24.8963	25.6303	22.5926	28.7449	28.1633	17.931	20.1493	20.1521	24.9012	18.6335	24.9221	20.7692	28.6408	32.7974	28.3505	40.6926	51.4196	40.8907	43.5897	45.2229	41.9192	45	45.1104	100	NaN	NaN	NaN	NaN	NaN	NaN	NaN	NaN	NaN	NaN	NaN	NaN	NaN
DaCV-3b	19.6787	21.0811	23.1076	21.1155	28.125	20.9607	28.0543	21.0526	23.5808	21.6814	20.9091	22.3176	19.1489	19.2982	22.3214	25.2212	24.1379	18.5841	22.0339	19.8276	21.6814	27.7778	25.7812	19.8238	29.2079	29.7189	28.3422	42.5439	41.0156	42.1053	43.0769	38.4615	43.6548	35.5469	38.6719	82.2835	100	NaN	NaN	NaN	NaN	NaN	NaN	NaN	NaN	NaN	NaN	NaN	NaN
MSSI2.225	31.4286	17.5926	34.5794	24.0741	33.3333	29.1262	26.8519	30.5556	25	20.3704	25.9259	25	25.9259	28.7037	31.4815	29.6296	27.7778	28.0374	30.8411	29.6296	24.0741	20.202	37.963	23.5849	25.4717	33.3333	25	27.1028	62.037	18.8679	27.619	52.7778	28.8462	56.6038	52.7778	53.7037	30.4762	100	NaN	NaN	NaN	NaN	NaN	NaN	NaN	NaN	NaN	NaN	NaN
HCBI8.215	25	23.0769	32.6923	25	32.6923	29.4118	26.9231	21.1538	20.3883	23.301	25	25.2427	33.6538	22.1154	21.7822	24.0385	25.2427	25.9615	25	25.9615	21.1538	20	37.5	27.451	28.1553	35.2941	23	27.8846	58.6538	25.2427	26.8041	45.1923	26.7327	51.9231	53.8462	55.3398	28	59.2233	100	NaN	NaN	NaN	NaN	NaN	NaN	NaN	NaN	NaN	NaN
HCB19.212	23.301	18.8119	19.4175	23.301	25.4902	28.5714	22.549	24.2718	24.2718	24.2718	21.3592	28.1553	20.3883	29.1262	19.4175	29.1262	25.2427	24.2718	30.0971	28.1553	23.301	18.6813	27.1845	26.2136	25.2632	36.3636	23.5294	25	56.5217	22.549	28.2828	36.9565	30	43.4783	46.6667	42.5532	20.3883	47.1264	49.4253	100	NaN	NaN	NaN	NaN	NaN	NaN	NaN	NaN	NaN
SaCV-37	18.7919	19.4595	20.9836	17.5497	26.5993	19.6787	23.4818	19.6078	22.8346	21.8254	18.9723	18	18.4314	18.75	20.155	26.6932	19.8473	21.0526	21.9608	18.9189	20.2335	19.2771	25.9868	22.541	36.1386	33.1058	31.746	32.2727	39.3728	33.913	32.4324	33.677	34.4086	35.8108	30.897	34.1216	31.5353	41.3462	45	45.7831	100	NaN	NaN	NaN	NaN	NaN	NaN	NaN	NaN
Gemini1	19.2192	22.2222	20.3911	20.6395	25.3521	21.3178	21.0332	28.4585	24.2308	26.378	22.8137	18.0769	24.7059	24.6094	22.7106	22.3938	22.5	20.3448	23.0189	22.4335	22.3443	25	21.1699	25.7937	32.8502	26.1765	27.7228	28.2609	29.7735	29.2181	31.0526	30.7937	32.1608	28.972	30.7937	29.2063	25.3968	30.8411	35.2941	26.7327	31.2081	100	NaN	NaN	NaN	NaN	NaN	NaN	NaN
Gemini2	16.9591	21.6931	18.1564	20	27.0423	21.0117	24.1379	27.7778	25.3846	24.4094	23.8281	18.8462	24.9027	21.7557	22.7106	23.166	22.1429	19.7232	24.4186	21.4022	21.4545	25.8278	20.8914	27.381	31.401	26.9231	29	28.6957	28.6174	29.1667	30	31.4286	32.6633	29.595	29.8413	30.1282	26.506	29.9065	35.2941	26.7327	31.5436	95.8564	100	NaN	NaN	NaN	NaN	NaN	NaN
Gemini5	20.7831	21.6931	17.6471	21.2828	25.6338	21.0117	23.7548	26.8775	24.2308	26.7717	23.2558	20.4633	22.8682	23.4615	24.1758	23.6434	20.0692	19.7232	23.8462	21.7712	20	27.027	20.9497	25.498	33.0097	27.003	29	27.8261	30.7443	30	31.5789	30.7937	31.6583	29.375	30.2548	29.2063	25.3968	29.9065	35.2941	26.7327	31.5436	96.6759	96.9529	100	NaN	NaN	NaN	NaN	NaN
Gemini6	20.7831	21.6931	17.6471	21.2828	25.6338	21.0117	23.7548	26.8775	24.2308	26.7717	23.2558	20.4633	22.8682	23.4615	24.1758	23.6434	20.0692	19.7232	23.8462	21.7712	20	27.027	20.9497	25.498	33.0097	27.003	29	27.8261	30.7443	30	31.5789	30.7937	31.6583	29.375	30.2548	29.2063	25.3968	29.9065	35.2941	26.7327	31.5436	96.6759	96.9529	100	100	NaN	NaN	NaN	NaN
Gemini13	17.8042	21.6931	21.0084	20.5797	25.3521	21.0117	27.381	28.1746	25.3846	26.2097	23.622	18.5039	24.5136	23.0769	22.5926	23.2558	21.1073	19.3772	23.3962	21.0332	20.438	27.027	21.727	25.3968	30.7317	26.6272	28.5	27.3913	28.6174	29.5833	28.9474	30.4762	31.1558	28.972	29.8413	30.1282	26.506	29.9065	35.2941	26.7327	31.5436	96.1326	97.5138	98.892	98.892	100	NaN	NaN	NaN
Gemini14	19.2192	22.2222	17.5978	20.6395	25.3521	20.6226	22.7273	27.381	23.5521	23.0469	23.2283	16.9231	23.7354	22.6923	24.3446	22.8682	20.4152	19.7232	23.0189	19.5572	20.438	27.027	20.6128	24.6032	30.9179	26.3314	27.2277	27.8261	30.0971	29.5833	31.5789	30.7937	31.6583	29.2835	30.1587	29.2063	25.3968	29.9065	35.2941	26.7327	31.2081	96.1326	95.8564	98.338	98.338	97.7901	100	NaN	NaN
Gemini10	18.6944	23.2804	22.191	19.4203	25.4144	19.6226	28.125	22.8346	24.0458	21.8045	22.9572	18.3206	25.2874	21.2355	24.5421	22.2222	23.8434	18.9655	24.1509	18.8192	21.3235	21.0843	20	25.6	31.8841	26.6862	30	28.6957	30.4207	29.5833	30	30.7937	31.6583	29.595	29.0221	30.5732	27.6423	28.972	37.2549	26.7327	32.8859	85.0829	85.0829	85.3186	85.3186	85.6354	84.8066	100	NaN
Gemini3	17.5793	21.4286	21.4876	19.9438	23.5616	21.4286	24.2308	23.2283	22.619	25	26.07	20.229	20.0772	20.0758	22.1402	20.4724	25.7353	18.6207	23.2558	19.7026	19.6429	21.2121	19.5592	22.4806	35.122	27.9883	26.8657	29.5652	31.7308	28.9796	32.9843	30.9904	29.0816	30.3797	27.7955	30.8917	28.9796	35.514	36.2745	27.7228	33.6667	60.1671	61.8384	61.1732	61.1732	61.2813	60.7242	62.117	100
Gemini4	16.3636	22.7513	20.8914	19.8847	24.269	21.7054	30.1961	25.4098	22.4806	22.3485	23.7548	24.8031	21.374	20.8494	23.3333	20.8494	23.6749	21.4286	21.374	20.5323	21.4286	25.7669	22.905	23.9544	33.8308	27.9141	30.6122	29.3333	29.1262	26.8595	27.9793	32.3529	30.4124	29.1925	27.0701	31.068	28.2158	29.9065	36.2745	25.2427	31.6151	59.6685	59.9448	60.6648	60.6648	60.221	59.6685	61.0497	67.3295
Gemini8	20.8333	21.134	20.7756	20.5128	25.5014	21.4559	28.3019	21.5686	22.9572	24.8031	22.0532	24.7059	22.4335	22.6721	23.1343	20.0772	21.875	19.6552	23.2824	22.5191	22.4265	26.8293	20.9366	23.9544	32.6829	28.3988	28	27.8261	32.0388	29.7521	29.5337	32.9032	30.303	30.2181	28.3019	31.7308	28.6885	30.8411	37.2549	29.703	31.7726	64.0884	64.3646	65.097	65.097	64.6409	63.8122	64.6409	68.8022
Gemini9	20.8333	21.134	20.7756	20.5128	25.5014	21.4559	28.3019	21.5686	22.9572	24.8031	22.0532	24.7059	22.4335	22.6721	23.1343	20.0772	21.875	19.6552	23.2824	22.5191	22.4265	26.8293	20.9366	23.9544	32.6829	28.3988	28	27.8261	32.0388	29.7521	29.5337	32.9032	30.303	30.2181	28.3019	31.7308	28.6885	30.8411	37.2549	29.703	31.7726	64.0884	64.3646	65.097	65.097	64.6409	63.8122	64.6409	68.8022
Gemini15	14.3266	20.7447	23.9437	20.6997	22.7273	23.3716	24.4361	24.7012	23.1076	25.4902	24.2308	21.4286	22.7799	23.1076	22.4719	19.6911	21.223	17.5862	23.4615	20.8333	24.8092	20.4969	20	21.8868	33.0097	27.027	27	27.8261	34.3042	33.3333	28.2051	31.4286	31.1558	30.5296	29.8742	31.4286	27.6	34.5794	38.2353	31.6832	31.1037	66.205	66.482	66.9444	66.9444	66.482	65.928	66.205	67.9666
Gemini11	19.0184	22.5131	21.6763	18.3616	22.3164	22.8	24.8031	27.8226	22.3077	26.9531	21.673	25.2964	24.9042	28.7449	25.3788	22.8682	18.4932	20.6186	25.2964	22.4719	23.0216	18.6747	21.6524	28.5171	30.7692	25	20.2479	30	28.9809	24.6964	23.5602	29.2994	27.2727	27.3292	29.653	29.1139	25.6098	30.8411	34.3137	27.7228	29.0429	60.6742	61.7978	62.2535	62.2535	62.3596	61.236	60.6742	59.5506
Gemini7	16.7647	18.7817	19.6629	20.2941	22.2222	26.087	26.0536	27.1255	22.9008	19.9234	21.0728	21.1538	20.6107	23.7548	24.3542	22.8137	22.2222	17.9661	23.4848	18.797	22.1402	23.6364	24.581	22.4335	33.8164	26.2537	29	30	31.4286	29.3388	27.0833	29.6178	33.3333	30.625	27.1028	32.8025	28.5141	33.3333	36.2745	26.2136	28.8525	51.6949	52.5424	52.6912	52.6912	52.8249	51.9774	52.5424	48.8701
Gemini12	22.2222	22.7979	19.8276	18.5294	19.1011	24.5059	23.7548	22.6721	19.5312	21.0117	23.2283	22.9885	22.093	25.2918	24.2537	18.4615	20.9386	18.7279	21.0526	18.6567	20.073	17.4699	25.2841	21.5909	28.5024	26.7477	22.6601	24.3478	28.8889	25.7143	27.6042	29.2994	28.1407	29.375	26.25	32.5733	29.4372	35.9223	34.6154	25.7426	28.1967	49.2877	50.9972	50.2857	50.2857	50.7123	49.8575	50.9972	49.0028
SaCV-30	17.4129	27.4194	18.3857	17.3367	20.524	26.7442	21.8391	26.9962	24.4186	25.7692	21.673	21.5094	25.3846	24.3346	24.8148	21.7712	26.8939	23.7624	27.7567	25.1825	23.5294	24.6988	24.1758	20.7407	30.2439	25	26.6332	25.9912	22.293	28.5141	31.1224	28.2895	30	26.9592	28.0645	24.5342	28.9683	36.1111	34.6154	39.604	24.7525	24.1071	23.4604	24.1071	24.1071	24.1071	24.1071	24.4898	24
SaCV-28	21.4067	22.9592	20.4023	16.763	25.788	24.0458	22.963	25	25.8824	26.5385	23.2824	21.374	23.0769	21.673	19.7917	22.4719	21.843	22.2628	23.5955	24.4361	22.1818	26.5432	26.2391	19.8502	31.068	21.1656	26.0664	22.467	25.8503	27.6596	28.7958	25.0836	26.8041	22.8758	20	24.43	26.6667	28.7037	37.5	24.2718	24.0803	23.7179	24.359	25.0804	25.0804	24.6795	24.359	25.7143	23.6593
SaCV-26	15.4242	25.5102	19.4175	17.1271	22.1951	25.8824	21.9231	24.3346	24.0458	23.5741	23.7354	21.3178	23.8462	22.093	22.8261	22.1374	22.0339	24.9169	19.4139	28.3088	25.7463	29.5181	24.1294	25.7692	28.1553	22.7405	18.2573	27.5109	27.6451	30.6452	28.7179	24.183	27.1357	27.5748	24.8366	23.1975	24.0964	28.7037	28.8462	32.3232	29.2254	23.9193	23.9193	24.5665	24.5665	24.2075	23.9193	26.0997	24.4118
SaCV-18	15.5807	20.9424	17.7778	17.3669	21.2291	21.0526	23.2824	22.9885	21.7557	23.7736	21.2598	23.3716	22.8137	21.2121	23.3577	24.1636	21.2329	21.6912	23.0769	26.1364	21.0332	25.1534	25.1429	22.6054	28.4314	23.6066	25.3275	22.8448	22.2951	22.7273	24.6073	23.4528	23.5	24.5791	20.8861	21.3836	20.5534	34.9057	31.7308	29.1262	23.3898	25.1572	25.7862	25.7862	25.7862	26.183	25.7862	25.2366	27.5542
OdasCV-2	19.4946	19.0476	21.2687	18.5315	28.6738	24.5136	20.8333	20.3187	22.2656	23.8866	22.3108	20.3125	23.8095	20.3252	22.3938	17.6471	20.6642	21.9608	17.8295	19.0299	23.7548	22.7848	24.9123	18.6047	33	22.5	17.2269	24.1228	22.5926	22.0833	24.7423	27.6364	28.866	23.9286	25.3676	24.9084	26.1603	32.4074	20.1923	28.1553	26.2172	29.562	31.3869	29.3478	29.3478	31.0219	29.562	32.3636	28.5714
RodSCV	17.4312	23.3503	24.3323	18.2663	29.4304	23.4848	25.2788	25.9542	29.0196	26.9231	25.098	26.9841	22.0532	22.9885	20.5036	25.4753	22.7106	24.2525	29.9625	28.5141	29.3436	23.6364	28.6207	21.673	30.3483	25.7426	26.5625	25.1101	24.735	27.1605	25.3886	24.2321	25	28.3154	23.9437	28.8321	25.3012	29.6296	31.7308	25.4902	22.2222	24.0924	24.4224	25.5892	25.5892	25	24.3333	22.7273	29.1096
RodSCV	17.6471	23	22.8324	20.0617	27.0701	25.4753	25.2788	26.6932	29.6875	29.1829	22.8682	19.6787	23.2824	30.8	22.0588	26.7176	21.6028	28.2313	25.9542	27.4436	34.0909	21.9512	24.6667	23.4375	31.3433	26.5517	24.7525	30.3318	28.3088	27.1255	28.0612	23.7458	30.4569	23.8908	23.2082	24.2958	24.3902	25.4717	31	27.1845	24.5791	21.7252	23.6246	23.8562	23.8562	23.7785	24.4224	23.0032	23.2026
RodSCV	17.6471	23	22.8324	20.0617	27.0701	25.4753	25.2788	26.6932	29.6875	29.1829	22.8682	19.6787	23.2824	30.8	22.0588	26.7176	21.6028	28.2313	25.9542	27.4436	34.0909	21.9512	24.6667	23.4375	31.3433	26.5517	24.7525	30.3318	28.3088	27.1255	28.0612	23.7458	30.4569	23.8908	23.2082	24.2958	24.3902	25.4717	31	27.1845	24.5791	21.7252	23.6246	23.8562	23.8562	23.7785	24.4224	23.0032	23.2026
RodSCV	17.6471	23	22.8324	20.0617	27.0701	25.4753	25.2788	26.6932	29.6875	29.1829	22.8682	19.6787	23.2824	30.8	22.0588	26.7176	21.6028	28.2313	25.9542	27.4436	34.0909	21.9512	24.6667	23.4375	31.3433	26.5517	24.7525	30.3318	28.3088	27.1255	28.0612	23.7458	30.4569	23.8908	23.2082	24.2958	24.3902	25.4717	31	27.1845	24.5791	21.7252	23.6246	23.8562	23.8562	23.7785	24.4224	23.0032	23.2026
NepaV	19.9288	21.2766	25.4545	16.7857	24.2857	21.6102	19.6581	23.4043	22.807	22.8814	21.1454	23.0769	20.5761	20.5882	22.4576	20.6612	23.2	18.0077	20.5021	20.6897	26.1603	19.5122	26.3538	24.2553	25.1232	23.9382	25.3886	25.1142	27.2727	24.7826	30	22.2222	27.1357	25.5639	24.2537	27.6753	26.3374	23.3645	26.4706	25.7426	26.7176	23.9852	25	24.7232	24.7232	24.7232	24.7232	23.0216	27.0758
AHEaCV25	17.4216	15.9794	21.7544	21.8638	22.9965	21.5447	22.2672	25.9109	25.5144	24.0816	20.8661	15.8103	23.4568	20.0803	21.1765	22.1344	18.4502	20.7171	19.0661	20.6612	22.2222	19.2547	25	25.4098	32.6829	22.9965	24.8731	26.8519	28.2946	23.7705	27.3684	25.2747	23.7838	27.4436	24.0741	29.6296	24.0664	21.2963	25.4902	22.3301	22.028	26.3345	27.758	27.758	27.758	27.0463	26.3345	28.4173	27.8169
OdasCV-15	20	17.5879	21.4286	19.7324	25.5663	26.2097	25.8333	22.9839	25.4167	20.8835	25.2033	22.49	23.5772	24.5968	22.8464	22.3108	21.7557	21.2	24.6154	22.3938	25	20.2532	29.3333	20.4	30.3922	23.569	25	27.9279	30.1818	26.5823	25.1282	22.7119	27	22.1477	25.5172	26.1484	23.6735	21.6981	23.0769	27.1845	21.1604	28.4281	28.4281	27.0903	27.0903	29.097	28.4281	26.7559	28.3784
McMurdo-2	16.2791	27.2222	23.4899	19.661	28.9116	28	30.4	28.7938	32.5203	24.1379	27.7311	30.2789	30.8333	25.1938	26.4368	26.7717	27.3469	23.3813	26.4591	24.5211	29.3436	22.6994	26.4026	23.75	20.7254	20.6897	18.6147	17.5676	20.6406	19.3133	20.4188	22.9682	24.7368	20.2797	21.7544	19.9313	20.5021	24.2991	28.1553	28.4314	20.3571	24.3056	22.8669	23.6111	23.6111	24.055	22.1843	21.1806	21.3793
SOG04916	23.741	27.5	22.3958	26.6344	22.4051	27.7154	29.927	31.0606	33.3333	32.9588	29.6578	29.0566	26.3359	30.1887	27.7778	26.4925	29.4915	27.1845	28.7313	25.5556	27.6364	28.9157	18.6951	27.4074	28.9855	26.9755	27.8689	30.303	31.5457	33.4677	32.8125	27.619	33.3333	27.3556	25.6173	23.5294	28.6275	31.4815	29.8077	28.1553	30.6189	26.0623	27.2472	26.1236	26.1236	26.6106	25.6338	28.0899	27.0893
OdasCV-11	20.3448	36.3636	22.9452	25	30.605	27.7344	30.888	30.7692	31.0484	27.668	24.5059	29.3878	30.2789	29.7619	30.4511	27.3438	29.1667	26.4151	27.8626	33.8462	27.8626	23.7805	32.1168	24.9027	22.7979	18.9964	20.339	22.2727	20.9125	18.9427	17.5532	18.0505	19.403	19.9275	21.978	22.2222	21.9298	30.1887	23.301	24.2718	19.9234	19.3878	23.8806	25.4682	25.4682	25.4682	25.0936	17.5258	19.6552
DSaCV	19.883	18.5	20.339	20.8202	27.3273	27.7778	29.1339	27.8884	28.3951	27.49	26.4368	23.4615	26.0536	30.9237	23.9286	23.2558	22.8464	27.2401	27.5194	23.5294	23.6842	25.3012	20.1729	19.7674	20.8738	22.6115	23.6052	23.6607	17.8808	19.2469	24.3386	23.569	21.5789	20.462	26.9504	22.8669	21.1155	32.6316	25	32.0388	19.0114	23.2026	25.2459	25.3289	25.3289	24.918	24.0924	21.4067	20.5212
OdasCV-17	16.1716	24.8649	22.1854	17.9661	25.8278	29.9213	28.2946	25	27.8431	31.4516	23.5521	23.0769	24.031	22.5296	23.6364	25.1938	22.0588	25	25.6604	26.2948	23.221	18.1818	26.4214	20.9924	22.1675	23.4848	25.5924	23.4234	24.2537	20.3463	20.8333	20.7273	23.8579	25.8065	21.978	19.7842	18.6992	26.8519	27.8846	25.4902	22.1805	25.0896	25.8065	25.0896	25.0896	25.0896	25.8065	24.4604	25.6318
I0056	18.3521	25.7143	18.8679	24.6269	23.0483	25.2	30.6122	27.5	27.459	27.1605	26.5306	26.4706	24.898	29.918	25.2918	25.9259	20	27.8226	30.7377	29.3651	24.8996	20.122	27.5093	26.8293	24.4565	22.4	19.3966	19.5122	22.7451	19.6429	22.3464	22.4409	22.4138	27.5591	27.5194	25.5906	22.2222	22.8571	26.9231	21.5686	23.8866	22	22	22.8916	22.8916	23.3202	22.0884	22.4806	24.8062
AHEaCV17	18.6567	24.581	22.4638	26.2963	27.5194	27.6515	27.907	27.49	27.1255	27.6	25.5061	28.0632	31.2757	27.6265	23.2824	28.4047	29.1188	27.8226	26.087	30.5882	27.6923	18.6335	26.5455	29.4821	23.2044	23.1939	24.4344	19.4444	24.1245	22.7679	18.1818	21.5094	21.9895	23.3083	20.5224	25.7576	20.4255	27.1028	24.0385	23.301	20	24.3346	25.0951	23.8636	23.8636	24.9042	24.9042	24.3346	20.0772
AHEaCV10	18.9873	23.5294	21.2389	20.2532	28.8462	24.5211	27.2388	27.2727	30.6452	24.8092	23.4127	24.9012	31.4516	24.2308	25.1908	23.3962	25.9542	24.5847	26.5385	26.8657	23.1343	22.0859	23.0321	27.7567	24.1379	21.2698	22.2222	22.0183	17.931	19.8347	20.2073	21.9931	19.1919	22.4638	21.843	22.7586	24.7863	29.2453	28.8462	21.3592	14.7651	20.598	21.5947	20.462	20.462	20.462	19.9336	19.1419	22.7425
McMurdo-7	17.9661	24.1935	18.3673	21.4286	22.7891	24.4275	31.1284	28.6853	30.3279	27.2727	27.2358	24.5059	27.7778	26.2745	26.7925	24.2424	25.9259	24.5136	24.2308	25.0951	25.8555	21.0843	25.5973	25.8824	19.3069	22.9323	24.1228	21.7778	23.0483	22.2707	19.3548	23.5294	25.4054	23.5507	21.4022	17.3759	15.261	25.7426	31.068	28.1553	20.8333	20.7143	19.7232	19.7232	19.7232	20.0692	19.3772	21.0714	25.8993
AHEaCV1	20.2206	21.6667	21.374	22.7612	26.7399	29.3651	30.4527	25	25.6	25.8065	26.2948	23.1373	32.4786	25.8964	27.7551	30.5221	22.6054	25.498	25.9843	25.5814	24.5136	25.3165	27.7778	32.5301	20.1005	21.2687	20.1835	16.6667	20	21.4612	24.8555	25.5906	21.3904	23.3202	20.1581	24.1245	23.2877	27.8846	32.0388	32	18.9189	21.6912	22.0588	22.4265	22.4265	22.4265	22.7941	21.4815	19.7026
PSaCV-4	20.7317	24.4565	21.8659	18.3976	26.087	30.5882	28.3582	27.907	28.125	28.7449	28.0156	24.1379	27.1318	29.0698	26.2963	26.7925	22.9091	24.5675	26.0536	28.0303	24.5353	28.75	25.4839	24.2537	26.2136	22.7723	21.9008	21.4286	24.2857	26.1411	25.3968	24.7458	23.4694	23.301	22.5166	22.3404	24.8963	22.2222	29.8077	22.3301	18.9003	20.8054	22.9965	24.0418	24.0418	24.0418	22.6481	21.2121	19.1558
HCVVS6600022	17.2515	22.5275	20.7084	22.082	27.4336	26.7176	27.8195	25.7812	28	24.8092	23.7354	20.6897	26.1905	27.3438	23.1047	27.6265	26.1029	26.2626	28.0769	27.881	23.6364	22.2892	23.9669	25.283	24.8756	18.3976	22.2222	23.8938	20.339	21.6102	24.0838	24.8201	27.0408	21.3058	23.0508	23.4875	23.3871	29.9065	24.5098	27.1845	19.4631	19.0476	20.2614	20	20	20.1987	20.1987	19.4805	19.1693
FurSeFaCV	15.8209	26.4249	23.0114	20.9091	24.8603	29.0698	27.3408	23.7736	27.6265	28.2353	27.2727	28.2353	26.5873	25.1938	28.1369	26.7442	25.5556	28.5223	25.0936	27.881	28.1481	23.494	24.8538	24.4361	25.2427	20.7612	19.9134	23.5294	19.7952	22.6337	21.0526	21.7105	25.7732	19.6141	20.9836	20.712	22.5	25	31.7308	27.1845	24.8252	19.4969	19.1223	21.1538	21.1538	19.6262	19.4969	18.8272	18.2663
SI00094	22.5882	25	18.9591	22.5806	20.315	22.7273	26.8199	27.451	26.8482	25.6809	25	22.3938	22.3077	24.1509	21.1806	19.3182	25.1678	25.5892	25.1852	23.6842	27.5093	30.303	19.5584	25.8427	28.7805	17.663	25	27.5862	24.9211	26.6129	28.3422	24.1158	26.0204	23.6593	23.75	22.2581	29.6875	32.7103	30.7692	27.1845	24.0924	20.7977	19.9438	18.75	18.75	21.1699	21.1699	17.7285	21.2707
PmCVN11	19.8444	27.2222	23.6948	24.6154	29.6154	30.2326	24.9027	26.8	27.0161	23.4375	28.3333	24.5968	28.4585	25.7937	22.2222	24.5059	30.1587	26.9388	26.6932	26.5873	25	20.3704	29.6154	24.5902	22.5	17.5573	16.309	21.6216	21.7054	19.5833	24.7253	24.6809	21.5789	19.7628	24.498	25.2964	19.9115	14.8148	27.8846	25.4902	21.4008	22.4409	21.6535	22.0472	22.0472	21.6867	20.6226	20.7843	23.0159
SI03747	19.0588	26.0204	18.8889	19.7561	20.7381	24.7148	23.8806	25.098	24.9012	25.8687	26.2745	23.7354	26.2357	27.8626	25.4355	25.3731	24.7492	20.4698	27.3063	24.0602	22.5926	26.6667	22.5694	25.5556	27.4038	20.442	20.7469	29.0043	24.4444	27.1255	26.943	25.8065	32.4873	26.1006	27.7778	26.6881	30.0412	34.2593	27.8846	30.0971	24.3421	23.4637	20.442	23.7143	23.7143	23.743	24.581	23.7143	19.337
OdasCV-3	16.5563	31.8182	22.3301	20.4545	26.6234	29.5276	28.5171	27.381	27.907	29.6154	32.4111	26.1905	26.2745	27.9528	22.3048	29.1667	28.3525	26.0073	28.125	26.5918	22.1402	26.25	28.4746	25.188	26.178	22.8374	18.2203	22.2222	26.1194	22.1277	26.2032	23.3216	23.1156	21.147	22.3404	24.1636	19.4332	24.0741	25	29.4118	22.1402	19	19.6667	20.6667	20.6667	20	21.0702	21.9595	18.7097
SI01813	15.7182	28.7293	16.0099	22.4026	32.25	31.6794	33.4572	33.8462	33.3333	35.1145	33.2031	33.4646	36.9048	36.6142	35.8491	31.5789	38.3142	31.1864	32.5758	36.4312	27.3063	27.3292	20.5742	30.7393	26	17.5439	20.7627	23.348	23.7624	25.1046	23.5602	19.8675	22.9592	16.4596	18.9274	20.4947	23.5772	24.0741	25	27.1845	20	17.5953	16.5217	16.5217	16.5217	16.5217	17.8886	17.6647	20.7715
GaCV	17.9931	29.8913	20.4861	19.5122	29.6029	22.9323	26.1719	24.5211	26.9962	28.1853	20.1521	24.2424	30.2326	26.4591	21.1111	25	21.5094	24.7059	21.3483	24.9042	21.0526	27.9412	26.0563	23.1373	25.5319	20.2247	18.4685	23.7864	20.5224	23.6287	21.466	20.5036	23.8342	20.2899	18.0147	21.978	16.1826	27.7778	24.5098	27	21.2687	21.0145	19.5035	19.8529	19.8529	20.7885	20.8029	21.6912	22.4265
AHEaCV12	20.2128	23.0769	25.3472	19.244	28.8732	24.1509	28.9474	22.2642	23.1939	28.5156	21.5385	25.969	29.572	27.4131	20.3704	24.4361	23.6842	24.8062	19.8502	24.4361	21.2121	19.6319	23.7113	20.4724	20.6897	24.0283	16.9492	23.1132	24.1379	23.8683	22.5131	21.2996	20.9184	22.9091	18.0212	18.9964	18.4739	19.4444	23.0769	29.1262	25.6705	18.4116	20.9386	16.9014	16.9014	20.1439	19.1336	18.9091	20.7143
SOG00593	16.7095	27.8689	19.7531	18.5676	21.3942	24.5211	24.1379	27.3092	26.2745	24.6094	29.4821	22.3529	25.2964	24.6032	24.6377	23.166	22.2973	21.5947	24.3346	22.5681	21.9231	23.494	19.8091	20.4633	28.4314	18.018	21.3992	25.1121	18.3871	23.6515	30.4813	21.1538	28.866	21.9048	22.0395	19.6721	25.2033	26.8519	33.3333	27.1845	23.8434	20.1183	19.3452	20.4403	20.4403	17.5439	17.8363	23.2704	19.3452
SOG00745	14.9871	33.1522	21.3368	15.7895	24.0786	20	25.7463	21.2355	23.166	18.251	20	21.8391	20.3846	27.4131	23.3577	21.0526	22.9927	20.8754	23.221	22.2222	23.6842	24.3902	24.1379	23.1939	21.6749	21.0356	24.6914	21.7778	18.8552	19.8347	28.0423	19.802	23.7113	22.4359	18.9103	16.4474	23.9837	30.1887	27.451	26.2136	19	19.9377	20.0617	14.6552	14.6552	22.0497	22.9299	21.4744	16.9643
McMurdo-5	17.4917	29.7872	23.6842	17.6871	26.3844	20.2381	22.5564	22.8682	22.7799	22.6054	20.5534	29.8387	24.3137	23.0453	22.2628	22.8682	22.6923	20.3636	21.9608	21.0938	21.1111	21.6867	21.4765	19.6154	21.6749	22.069	21.1207	22.5225	25.1799	26.2222	22.4599	21.9331	25.1309	23.0241	23.2394	20.3509	21.5139	24.0741	27.8846	23.7624	21.6418	19.9313	23.7589	23.2639	23.2639	23.3449	22.6481	22.4138	22.695
McMurdo-1	18.2796	26.3441	25.3425	21.7082	28.1356	22.5806	24.3902	24.1803	24.898	22.4	24.4726	23.0769	23.2932	21.4575	18.9189	25.4098	21.2355	25.0936	25.2033	25.2964	17.5373	21.6867	24.7458	26.5306	23.3831	18.9964	20.9091	19.3396	23.1061	24.5536	23.1183	17.8439	20.2186	18.8192	20.9964	21.8638	18.75	29.2453	30.9278	27.1845	21.6912	16.9492	18.6441	17.6871	17.6871	17.6271	17.9661	17.9661	20.2091
GOM00443	20.1923	34.5946	20	21.7391	18.9793	23.1061	25.5474	26.3158	23.7354	24.0458	26.9231	28.6792	28.8	31.3725	25.0871	28.0899	22	23.6246	27.2059	30.5344	26.5455	33.1288	20.6202	26.0536	30.0971	20.8914	27.9661	28.5088	23.7342	27.9352	29.1667	26.8371	23.6181	25.9939	25.7764	25.0814	28.629	32.4074	31.7308	32.0388	24.9169	20.1681	19.7101	20.2817	20.2817	20.9913	19.8324	21.9585	24.3626
I0007C3	17.2185	31.7204	22.408	18.5811	29.7945	24.7899	26.0684	24.0506	25	26.8722	21.4876	20.9677	22.2707	24.2678	21.7899	22.449	19.6078	17.9856	19.1406	24.2188	21.1896	22.9814	22.8956	19.4553	28.1915	20.202	21.519	22.467	23.5088	22.9508	26.4865	22.9927	26.3158	22.4199	27.5618	25.5396	26.9231	22.2222	18.2692	27.1845	22.5352	21.5328	21.5328	20.9559	20.9559	20.6294	21.978	20.7746	22.7273
I0059	17.6667	32.4324	20.1365	16.0535	25.8621	23.4568	25.6	23.3871	23.0769	23.2932	26.0504	23.6	26.6393	23.3871	25.0965	23.4375	23.7354	22.0532	24.0157	23.4127	25.641	20	24.6667	20.8494	26.1538	22.4138	18.9873	21.6814	24.9097	26.25	24.1573	23.2639	23.8342	21.6495	26.1324	26.8939	23.6735	23.1481	26	21.3592	24.8175	22.1053	22.1053	22.6619	22.6619	21.5548	21.7544	21.7544	19.8606
I0066	20.603	18.1818	29.2308	19.797	28.1407	23.9362	22.5131	16.9231	17.0103	19.6891	23.8889	20.5263	23.5897	24.1935	18.8776	23.6842	15.1515	20.3125	16.4103	28.3333	22.4599	15.1515	31.1558	19.0476	24.4048	21.4286	17.4359	22.9508	23.6181	20.9424	19.7605	23.4694	24.4186	20.8122	18.6869	22.7979	19.6891	23	23.301	21.4286	24.2268	23.6559	22.043	22.5806	22.5806	22.5806	22.5806	24.8649	25.4054
I0084	16.6124	30.9783	23.0769	18.0887	28.3828	27.2727	26.0536	25	27.6	24.0964	23.2932	23.7903	23.9669	28.8136	25.3846	25.098	24.2188	23.2975	23.2558	20.8333	26.5152	23.6364	24.2718	20.7692	26.1084	22.0641	27.7487	25.9912	23.7762	24.1803	25.3886	25.7042	22.9592	25.8503	22.0339	24.2215	24.3697	25	27.1845	21.3592	23.5714	20.6667	21.3333	20.7358	20.7358	21.3333	21.3333	20.3333	20.0637
I0085A4	25.0883	33.7017	22.1477	18.3391	25.6667	25.7028	23.9216	23.9044	24.8996	24.1667	22.1344	27.1605	21.4844	19.3798	23.7354	23.7354	20.7843	20.2899	21.6	21.2121	27.7344	21.6867	23.6667	23.7354	23.1527	20.7612	29.8913	23.8938	25.2669	25.3061	23.2804	24.1993	23.9796	22.7586	24.6479	21.4533	23.0453	23.3645	26.2136	19.6078	21.2766	22.5694	23.3216	22.9965	22.9965	22.1453	22.2997	23.6559	22.8571
I0085A5	25.0883	33.7017	22.1477	18.3391	25.6667	25.7028	23.9216	23.9044	24.8996	24.1667	22.1344	27.1605	21.4844	19.3798	23.7354	23.7354	20.7843	20.2899	21.6	21.2121	27.7344	21.6867	23.6667	23.7354	23.1527	20.7612	29.8913	23.8938	25.2669	25.3061	23.2804	24.1993	23.9796	22.7586	24.6479	21.4533	23.0453	23.3645	26.2136	19.6078	21.2766	22.5694	23.3216	22.9965	22.9965	22.1453	22.2997	23.6559	22.8571
I0169	20.7746	32.9843	23.9865	18.9655	29.8932	25.1046	26.4706	25.5061	25.3061	25.8197	21.6327	25.0996	24.3902	28.5714	24.6154	22.8682	21.9608	18.7739	23.7705	23.7903	21.8868	22.2892	21.9269	18.677	25.2475	19.5035	20.1717	20.5357	21.0714	21.0084	17.8947	21.978	25.8242	19.2308	16.3636	20.3571	21.9917	31.7308	27.8846	33.9806	18.4397	20	21.6312	20.6406	20.6406	20.7143	20.3509	22.5352	20.2797
AHEaCV24	19.322	31.5508	19.802	18.43	27.4576	21.1155	27.2727	25.1012	27.1654	22.5296	24.4898	20.3922	21.2598	30.131	22.5681	25.098	21.2121	21.4286	24.7104	25.6	23.3083	21.9512	29.0541	18.5484	22.1675	22.4138	19.9134	25.1142	25.7576	27.0042	30.4348	25.3676	29.4444	25.4355	26.1649	22.9682	25.9259	31.4815	31.068	30.0971	25.1852	21.4035	21.3287	21.3287	21.3287	21.3287	21.3287	23.0769	22.6481
I0026A7	23.0496	33.5135	23.6749	18.3746	29.8561	25	24.9012	27.4194	28.3465	26.6667	26.4	23.4127	26.4	25.098	27.451	25.8687	24.7148	22.2222	24.0157	23.9216	21.0728	20.5128	29.5775	20.9877	24.3655	19.1489	19.5652	25.2336	22.5806	22.541	25.9669	20.2899	20.7254	22.3443	22.1402	22.1402	23.0769	33.3333	29.703	29.4118	21.374	23.3449	24.0418	24.5552	24.5552	24.3902	23.3449	24.7387	21.4789
I0153	19.5312	27.7174	23.7736	19.6911	27.6923	21.0084	22.9508	20.9677	22.9508	23.5294	24.0175	23.6287	23.4043	24.2798	21.25	23.0769	24.5902	22.8448	24.3697	22.1311	21.5447	25	23.3962	23.5556	28.3505	22.3077	26.3441	25.3521	20.6349	22.0779	28.022	25.5061	24.7312	24.3137	22.619	20.6226	21.8341	21.9048	24.7525	33.3333	27.572	21.7557	22.6054	23.2824	23.2824	24.1379	24.1379	22.093	23.0189
I0054	22.5681	32.4324	24.5211	23.3716	25.8555	24.6696	27.193	22.6891	27.2321	22.0779	26.1803	22.6891	26.5487	26.1803	21.6667	24.5902	28.8288	27.6018	26.1803	23.6287	21.4286	20.4969	30.303	29.5652	23.7624	21.8623	22.7979	25.9259	23.6948	21.8487	28.022	23.9216	24.4792	26.07	28	25.4032	24.4635	27.3585	23.5294	26.2136	19.9219	23.5521	23.0769	22.6923	22.6923	22.3077	22.3077	23.8281	26.1719
I0069	23.4201	31.8919	23.5099	23.7288	29.4314	21.4876	21.6535	21.9512	24.2063	21.9917	26.6667	20.5534	25.8475	24.5833	20.8835	25	25.9574	22.2628	23.8281	22.4806	21.4844	22.0859	29.1803	25.3012	23.6453	20.7612	18.0258	27.4775	23.5915	23.0126	29.8343	23.0496	28.4946	25.4355	26.1649	23.9286	24.2915	28.3019	23.5294	24.2718	19.1781	22.1453	21.7993	22.069	22.069	21.4533	21.1073	22.028	24.735
SOG00665	18.4275	26.5625	18.146	18.0488	20.9125	24.5283	24.2647	21.5909	24.4186	24.5211	22.8682	23.0189	24.5283	25.5906	23.2394	26.8657	21.8855	19.6013	27.0677	23.2824	24.1758	22.2892	18.0212	21.6418	27.2277	18.0055	23.8494	20.7048	21.3816	22.6891	23.9583	21.865	22.2222	21.6301	22.6415	23.0284	25.9109	30.5556	33.6538	33.0097	24.4898	17.7778	19.1667	19.7772	19.7772	19.9422	20	16.6667	19.4986
SAR-A	22.3464	22.619	25.8427	25.1397	29.6089	24.1379	21.2644	19.186	20.4545	18.2857	18.1818	20.2247	25.1572	20.1149	21.1429	20.339	21.5116	18.9944	26.6272	23.9766	24.4318	15.894	27.933	17.4419	24.5399	21.7877	23.2558	21.8391	25.4335	21.3873	20.7792	26.0116	24.5614	26.4368	26.4368	27.0115	24.1379	23.1481	21.1538	18.8119	26.6272	29.6089	29.6089	30.7263	30.7263	30.7263	30.7263	27.5862	24.0223
SI03654	16.3366	27.551	19.1011	19.5373	19.4107	24.8092	26.0223	25.1908	25.9542	27.4809	22.4806	24.0458	25.5725	21.9697	24.2105	25.5639	25.0883	23.3333	24.7273	25.3676	26.6667	31.9277	21.7235	25.188	26.3415	20.6128	23.3607	25.2174	24.2812	23.9837	26.2887	24.6835	29.3532	22.63	21.25	20.8723	22.2222	34.2593	35.5769	31.068	21.5947	17.0868	19.0476	18.3333	18.3333	18.1564	17.0391	19.3906	22.4432
I0086a	18.2171	25.2688	28.2051	18.1467	26.1029	18.3857	17.3729	19.7309	18.552	21.2963	16.1826	22.3744	20.5761	14.9378	20.4819	20.2532	14.8289	23.1441	18.7773	23.1405	18.1818	20.6061	26.0073	17.551	22.2826	18.9873	24.0175	21.1712	21.7742	18.9427	19.5876	22.8216	25.6545	22.6496	21.7949	18.1102	18.7234	25.2525	22.3301	26.4706	16.9355	20.3922	21.9608	21.2598	21.2598	21.9608	19.4553	21.4844	28.4519
OdasCV-16	17.7419	23.5897	19.6141	20.1365	20.8333	16.9884	15.748	15.5378	18.8755	19.1057	20.8	17.8988	16.996	17.8862	18.5874	25.6522	19.3548	18.1481	17.5573	16.4835	23.3202	21.8182	22.508	21.7899	24.8731	18.2432	22.6087	23.9631	20.8791	20.2532	21.2644	21.0714	20	24.7059	21.4286	19.2857	19.4915	24.0741	26.7327	31.068	18.2143	20.1439	18.3099	18.2796	18.2796	17.6056	15.8451	20	20.7143
SI04298	20.9135	28.2828	18.3865	20.7317	22.6016	28.1369	26.5152	23.4848	24.3346	23.3962	25.8687	25.5639	24.4361	25.0951	22.9682	27.7154	23.6842	22.7273	24.5353	21.1679	27.8388	31.9277	19.4969	26.3158	30.2439	24.7863	23.2365	26.8398	25.7235	26.2295	30.2564	27.0096	28.3582	25.7764	26.183	27.6316	31.6667	32.4074	29.8077	29.1262	23.7624	22.4719	21.6901	25.4237	25.4237	22.3464	24.0223	24.5665	23.4957
SOG04070	21.9048	31.5508	18.6833	18.8544	19.4074	22.4719	25.2747	26.3158	28.0303	31.1024	24.9042	24.1509	28.6792	21.8868	23.6559	26.2963	22.7723	29.4702	26.1029	28.9963	27.2059	29.5181	15.5325	27.9693	28.3654	21.0959	23.3607	28.1385	22.5397	27.9352	28.3422	23.7342	26.3682	24.0122	24.3827	22.291	28.125	23.1481	30.7692	29.1262	24.8344	23.2493	23.2493	20.3911	20.3911	22.409	22.5627	24.3626	21.9101
Nano1	18.0851	33.5196	18.7726	17.8947	26.7606	24.0343	22.0884	25	21.9124	22.8571	24.3902	26.1411	27.8008	22	20.9877	22.9249	25.2101	28	22.9167	22.2222	21.7054	22.4242	23.0496	23.75	23.6842	25.4545	17.1053	22.9268	21.1896	22.6087	24.5902	20.8029	22.7027	22.9885	22.963	21.2766	19.7425	31.1321	32.6923	27.1845	21.1538	20.5776	21.1679	21.0145	21.0145	20.5776	20.2166	22.8261	17.9211
Nano4	17.1429	30	18.4397	18.2456	27.1127	24.5968	21.6	23.9316	21.3439	22.3577	25	23.3202	25	21.2	20.8	21.7391	24.2678	26.1905	23.9316	21.8254	20.8494	23.0303	27.4021	23.75	22.8426	23.4201	17.6991	22.439	20.4461	20.8696	24.5902	21.1896	22.4599	22.9885	21.9331	21.5054	20.4348	25.9259	29.8077	24.5098	20.3846	18.662	21.6912	19.4346	19.4346	21.4545	18.3099	21.7857	17.2043
Nano3	17.5	33.5196	22.7758	19.7842	26.0563	26.1224	22.8916	22.6337	22.619	22.9839	25	22.3077	27.7778	21.1155	21.7742	24.5059	26.5823	27.381	25.2137	24.2063	21.7054	20	24.4681	25.523	21.5789	25.6604	17.8571	23.4146	20.8178	20.4348	22.9508	23.3962	23.2432	22.6923	22.6766	20.8481	19.6581	27.3585	31.7308	27.1845	18.6312	17.2535	18.705	17.3145	17.3145	18.1495	16.5493	19.6429	16.8459
Nano2	18.4397	31.2849	21.4789	17.4377	26.8551	24.498	22.9839	25.9574	24.0964	22.49	24.2798	23.6	28.9474	21.1155	20.6349	24.8	25	23.4848	25.641	21.5686	22.3938	20.4819	28.1139	23.75	21.4286	22.3443	19.6507	21.1268	24.2063	19.6507	23.3696	23.0769	26.4045	22.8346	20.5882	24.8175	23.4234	30.3922	29.8077	25.2427	20.8494	20.2166	20.8029	21.8519	21.8519	20.5776	20.6522	21.0332	19.2727
AHEaCV27	16.4474	21.978	23.8255	22	25.2459	22	24.4186	23.5294	21.0117	23.622	24.4813	22.3108	22.9572	20.5426	22.2642	23.8281	23.4568	17.5258	23.2	22.8346	21.1321	24.5283	20.5212	25.2	19.7115	18.8552	18.75	23.5294	23.1317	25.1121	22.9947	20.8791	19.3878	23.6559	20	19.7917	21.8623	22.2222	30.7692	25.2427	20.9559	19.7232	20.4152	20.0692	20.0692	20.0692	20.7612	16.3121	20.4152
SI00142	19.2771	24.2424	18.2857	20.1474	20.0342	20.3065	22.9927	23.3962	21.2355	23.8636	20.9125	21.5094	21.7054	21.1321	25.1748	26.2357	23.9057	20.8469	18.6567	23.97	23.3813	31.3253	19.4585	28.3019	29.5567	23.3429	23.7705	28	24.1042	27.6151	26.455	25.7235	24.6154	23.4375	25.3165	23.4177	27.2	34.2593	24.2718	34.9515	21.5232	20.977	22.2543	21.7143	21.7143	22.8324	21.6763	21.7143	19.1549
SI00793	20.0514	27.1357	17.4573	21.1055	19.9307	23.0189	21.6912	22.5191	23.6641	26.1364	29.6	25.4826	20.6897	25.5725	26.2411	24.4444	22.1477	20.712	20.5224	26.2172	24.9071	26.0606	20.0997	25.8687	29.7561	22.1591	24.4813	26.7544	23.871	27.8689	25.2632	23.2484	24.8731	21.9814	23.6593	22.2571	26.2948	28.7037	28.8462	29.1262	22.2973	18.8732	20.1133	21.6524	21.6524	20.3966	20.3966	22.5806	21.1538
MS584-5	19.9219	23.6264	18.9591	20.4724	26.3158	20.5021	24.1071	20	21.3043	25.5708	24.4131	19.8238	19.4915	20.5021	22.2689	22.2222	18.0769	22.8814	19.2469	24.1071	20.7469	21.6561	27.6515	22.1739	18.0488	16.6667	20.7792	19.0265	19.1057	17.1946	16.6667	18.107	21.608	22.0339	18.8525	17.4419	19.9134	25	20.1923	29.5918	13.41	25	25.7937	26.1905	26.1905	26.1905	24.8	23.5294	22.8571
I0006H	16.5079	32.967	18.8088	17.0886	26.3158	26.1044	21.875	21.7054	18.75	20.4633	20.1581	21.2851	19.3676	22.1344	22.0532	23.4568	22.6923	24.812	22.8346	22.1374	23.8095	25.1534	23.676	21.9608	22.2222	16.8966	15.4506	26.7857	22.8873	20.4255	23.2804	23.0769	25.5102	23.8754	24.2105	22.7891	23.9044	23.1481	25.7426	24.5098	20.9622	23.6486	23.2558	23.8255	23.8255	23.588	22.3684	24.1259	18.6495
I0041	19.1304	29.5699	18.4573	19.0909	22.0056	27.0588	22.5564	25.4902	24.0964	27.2374	19.5219	23.2283	19.4656	25.8824	20.2166	23.0483	24.5353	20.6667	21.1321	21.8868	21.6606	19.2771	21.2707	21.2928	24.7573	22.508	24.1525	27.8539	23.0508	24.2678	23.4043	22.7425	26.8657	22.1477	22.973	22.8956	17.7165	27.1028	34.0206	20.3883	17.9661	19.6429	19.6429	20.2381	20.2381	19.9405	20.2381	17.6991	17.0088
DLaCV-10	17.5287	31.016	21.3873	14.4886	22.7011	23.8462	27.1654	23.5521	24.4186	22.9885	21.3439	21.7899	22.1374	22.6054	22.9091	20.3774	20	23.0241	23.166	24.5283	26.9373	21.3415	23.8356	23.7736	21.8447	19.8083	16.5254	20.7207	21.6667	21.5768	22.7513	24.055	27.9793	23.0241	23.1788	20.712	23.4818	25	30.303	25.2525	20.339	21.7391	23.0032	22.0497	22.0497	22.1875	21.4286	18.75	25.1634
CNaCVX	23.1023	28.877	20	22.8296	27.1565	20.5426	19.7761	22.9008	25.7812	21.0117	23.9044	21.2245	22.0532	18.4615	20.8178	24.9042	21.4286	23.0769	22.6415	22.5191	24.5283	31.8519	24.7706	30.6122	20.098	16.3987	20.5128	23.0088	24.0283	22.7273	26.3158	20.8191	25.641	24.4681	19.1781	18.7291	23.3607	25	29.8077	27.1845	19.5876	17.6101	17.6656	17.9811	17.9811	18.2965	17.9245	18.239	19.4805
SI04410	20.8738	32.4022	16.2162	17.1569	21.8115	24.9057	27.4074	23.7548	26.5385	25.5639	24.8092	26.7442	25.9542	29.0698	24.0418	30.6818	27.2401	23.569	22.3443	23.0483	22.7758	25.9036	20.0717	24.4361	24.3902	22.9692	20.5761	24.2291	22.8296	23.8683	20.6349	21.7822	24.3386	22.0126	24.7619	19.2429	21.5139	35.1852	29.8077	27.1845	19.544	23.2955	23.5127	23.5127	23.5127	23.1638	22.3464	19.3732	24.3402
OdasCV-10	17.378	23.913	19.242	20.3883	26.0234	21.7899	22.4806	23.1076	24.031	22.9572	21.875	21.1618	19.6	20.9486	19.0299	21.9124	16.3498	19.2171	22.4806	24.1509	22.6415	22.8916	26.087	25.0965	22.7273	17.4603	20.7792	23.6967	22.2222	18.5841	21.9251	23.2975	23.8095	22.2591	23.0508	19.0635	20.3252	27.7778	25	33.0097	21.8182	21.2025	22.1519	22.1519	22.1519	23.1013	23.1013	19.7492	20.2532
SaCV-34	17.5896	27.0833	23.3974	17.8218	25.3205	22.8682	25.4753	24.498	23.5294	22.2222	25	24.5059	23.8095	23.9044	21.0909	23.5741	20.4	24.9084	20.9738	22.4335	21.9697	17.7914	25.3165	24.2915	22.1675	19.3878	22.7074	19.6429	23.2975	18.6441	22.6804	23.1884	26.6304	19.0476	22.807	17.0648	22.467	30	24.5098	24.2718	20.2128	18.3607	16.6124	18.543	18.543	19.661	19.6013	16.3934	15.3094
I0004A	16.9231	28.4916	22.2222	20.7207	23.4104	24.5136	21.374	21.1765	20.9677	20.7843	23.8281	20.9924	19.2157	19.1235	22.3485	24.7059	22.0149	24.5487	21.5094	23.8806	23.97	23.494	22.4784	23.5521	22.549	15.7895	19.4215	20.0873	21.3523	22.9787	21.6931	21.4765	28.125	17.2757	22.7723	17.5497	20.7317	32.4074	29.8077	23.301	18.9655	21.6981	22.956	22.082	22.082	22.327	22.327	24.1042	21.6301
DOrbiV	19.9377	28.1915	22.6006	19.8718	27.4448	26.2948	21.5447	22.314	27.0916	25.6917	24.2798	25.8475	26.1044	27.7778	24.2915	25.6809	25.7692	23.8434	26.9076	23.6434	18.315	20.4819	23.8532	20.0787	22	22.8873	19.1304	21.2963	24.7423	25.4167	24.8677	25.4355	29.1209	19.0789	22.6027	25.784	25.3219	30.8411	25.9615	28.1553	20.1439	18.3007	18.3871	17.5719	17.5719	17.5719	17.5719	18.4564	18.0645
SOG01527	21.4286	26.1307	19.7026	24.2424	20.5128	28.0632	31.3953	28.125	25.1969	25.3906	25.4753	23.6842	23.3083	28.5156	25.6228	27.4131	24.4068	20.6081	23.6364	22.3443	24.1993	30.6748	18.75	24.5211	26.57	18.9944	26.2295	24.7826	22.8571	24.7967	23.9583	26.087	28.6432	23.3974	21.9436	18.8854	25.6	37.037	33.6538	36.8932	20.7237	23.5955	25.0746	23.0556	23.0556	22.8814	22.7147	20.2247	22.8169
AHEaCV29	18.1467	24.5902	21.8045	19.2	30.9804	19.9153	21.0084	16.8724	18.93	19.917	23.2365	24	26.3158	31.6038	19.2771	20.5761	22.5664	22	25.7778	21.645	22.9167	22.2222	28.6792	22.467	16.8317	26.1411	23.2227	21.1712	19.7581	15.5844	18.9189	24.8996	24.4681	21.7899	19.4444	22.8916	21.6814	30.3922	31.3131	22.549	20.9486	21.5139	21.5139	22	22	22	22	19.0114	19.685
AHEaCV8	19.9248	20	22.3404	20.8178	33.0827	23.75	21.9124	21.7742	20	18.8235	22.1774	24.7967	24.8908	25.7642	27.1552	24.6914	19.2913	22.2222	21.9008	19.6911	21.1765	20.7317	27.1127	24.359	24.3094	22.1402	19.214	16.8142	22.2222	16.5254	22.8723	18.0451	21.4286	19.9248	19.0299	21.6216	19.7479	27.7778	27.8846	25.7426	20.2381	18.9091	18.6131	18.75	18.75	18.6131	19.8529	21.1896	17.2535
AHEaCV22	17.4905	20.8556	23.7736	18.4906	29.8851	22.9839	23.5772	26.7544	26.6949	26.0684	20.4255	24	22.4215	19.3277	19.4332	22.1277	26.6949	20.5761	25.1082	26.2931	21.0084	32.1168	28.2528	25	21.1957	25.3012	17.1171	17.2897	19.9219	14.8936	18.8482	16.1538	18.8172	18.4615	21.4844	20.7692	17.2131	21.6981	29.8077	27.1845	17.4419	20.155	21.1155	20.9486	20.9486	21.1155	18.2171	19.2157	20.229
GER2011	21.5517	18.617	22.8814	21.2766	30.8017	21.6346	24.1546	26.3415	24.5098	17.2093	20.4545	19.6429	24.2291	17.2414	26.2626	24.1546	23.2456	23.8095	25.2427	19.6172	16.8103	12.1951	28.0851	21.5962	12.8866	20.1717	23.3161	19.3069	26.8519	20.4762	19.6809	19.1964	18.1287	22.1239	20.614	19.5652	17.757	23.3645	29	27.1845	24.5536	18.2979	18.7234	23.4234	23.4234	19.1489	24.7748	23.0415	23.2456
HEN1	21.5517	18.617	22.8814	21.2766	30.8017	21.6346	24.1546	26.3415	24.5098	17.2093	20.4545	19.6429	24.2291	17.2414	26.2626	24.1546	23.2456	23.8095	25.2427	19.6172	16.8103	12.1951	28.0851	21.5962	12.8866	20.1717	23.3161	19.3069	26.8519	20.4762	19.6809	19.1964	18.1287	22.1239	20.614	19.5652	17.757	23.3645	29	27.1845	24.5536	18.2979	18.7234	23.4234	23.4234	19.1489	24.7748	23.0415	23.2456
HUB2	21.5517	18.617	22.8814	21.2766	30.8017	21.6346	24.1546	26.3415	24.5098	17.2093	20.4545	19.6429	24.2291	17.2414	26.2626	24.1546	23.2456	23.8095	25.2427	19.6172	16.8103	12.1951	28.0851	21.5962	12.8866	20.1717	23.3161	19.3069	26.8519	20.4762	19.6809	19.1964	18.1287	22.1239	20.614	19.5652	17.757	23.3645	29	27.1845	24.5536	18.2979	18.7234	23.4234	23.4234	19.1489	24.7748	23.0415	23.2456
JIANGX1	21.5517	18.617	22.8814	21.2766	30.8017	21.6346	24.1546	26.3415	24.5098	17.2093	20.4545	19.6429	24.2291	17.2414	26.2626	24.1546	23.2456	23.8095	25.2427	19.6172	16.8103	12.1951	28.0851	21.5962	12.8866	20.1717	23.3161	19.3069	26.8519	20.4762	19.6809	19.1964	18.1287	22.1239	20.614	19.5652	17.757	23.3645	29	27.1845	24.5536	18.2979	18.7234	23.4234	23.4234	19.1489	24.7748	23.0415	23.2456
HUN2	21.5517	18.617	22.8814	21.2766	30.8017	21.6346	24.1546	26.3415	24.5098	17.2093	20.4545	19.6429	24.2291	17.2414	26.2626	24.1546	23.2456	23.8095	25.2427	19.6172	16.8103	12.1951	28.0851	21.5962	12.8866	20.1717	23.3161	19.3069	26.8519	20.4762	19.6809	19.1964	18.1287	22.1239	20.614	19.5652	17.757	23.3645	29	27.1845	24.5536	18.2979	18.7234	23.4234	23.4234	19.1489	24.7748	23.0415	23.2456
ANH1	21.5517	18.617	22.8814	21.2766	30.8017	21.6346	24.1546	26.3415	24.5098	17.2093	20.4545	19.6429	24.2291	17.2414	26.2626	24.1546	23.2456	23.8095	25.2427	19.6172	16.8103	12.1951	28.0851	21.5962	12.8866	20.1717	23.3161	19.3069	26.8519	20.4762	19.6809	19.1964	18.1287	22.1239	20.614	19.5652	17.757	23.3645	29	27.1845	24.5536	18.2979	18.7234	23.4234	23.4234	19.1489	24.7748	23.0415	23.2456
HUB1	21.5517	19.1489	23.7288	20.0873	30.8017	21.4286	24.6377	26.3415	24.5098	18.1818	20.4545	19.6429	23.6842	18.9427	21.3333	24.6377	22.2707	22.1239	25.7282	21.2871	16.8103	12.1951	28.0851	21.5962	12.8866	19.7425	22.2798	19.802	26.8519	20	19.6809	19.1964	18.3432	22.1239	20.614	19.5652	19.4444	23.3645	29	26.2136	24.5536	18.2979	18.7234	23.4234	23.4234	19.1489	24.7748	23.0415	23.2456
OdasCV-5	19.3309	24.7368	18.9003	19.7917	26.4808	20.8511	24.6809	21.519	22.2707	16.2698	23.348	23.8938	24.1379	22.6087	22.4	20.6897	20.0743	22.6337	25.1012	22.8216	22.7092	23.871	19.3103	16.7401	23.9024	21.1111	24.2991	21.1712	22.9167	19.7479	23.7569	21.7054	29.1667	21.5139	22.7273	22.9249	22.0408	30.0971	27.8846	20.3883	19.8413	21.2687	20.5224	20.5224	20.5224	20.1493	20.5224	20.5224	21.0526
SOG04508	24.8227	26.2626	20.9059	23.4867	19.1576	23.97	32.1168	30.8271	29.7297	27.5472	24.3346	25.188	33.7165	25.6604	26.4808	25.5556	26.5574	25	32	31.3869	24.0283	31.7073	21.2821	26.9663	29.8077	28.2192	28.6885	28.8793	25.1572	28.9916	32.3077	26.6458	28.8557	27.6923	26.4798	24.2236	27.8431	34.2593	36.5385	31.068	28.5246	24.7887	25.3482	23.4637	23.4637	24.7911	23.3803	24.5763	23.743
PSaCV-9	21.2928	14.5729	18.5185	17.3585	27.3764	21.25	23.8494	20.6009	23.9669	29.8246	21.9178	21.9828	20.4167	20.0893	23.6515	19.5833	16.8627	30.9735	22.6337	21.2389	19.0283	25.625	22.4265	22.5108	18.6528	19.0114	20.4545	26.2376	22.8916	17.6724	19.0217	22.0884	20.2073	18.0617	20.9677	23.7288	22.4771	25.9259	21.6495	24.2718	18.3908	23.6434	23.166	18.8192	18.8192	23.1939	23.1939	23.7354	23.0769
PSaCV-8	20.4082	19.797	20.4082	25	27.3469	24.6445	23.8532	24.6305	19.1304	28.6364	19.4805	22.6415	27.0531	26.1084	25.9259	20.6422	23.8095	21.3974	24.4635	26.2911	25.1101	15.8537	24.1667	20.7373	20.3125	21.6667	27.1676	18.1818	20.5128	20.6573	18.2857	21.0762	20.2247	23.8532	20.6278	25.5319	23.445	18.8679	16.3462	25.4902	22.9075	21.8884	20.6751	20.2532	20.2532	21.4592	22.1277	22.7848	23.8298
PSaCV-7	19.3798	19.5876	22.9885	24.3902	29.1498	23.5043	27.4775	26.7281	24.0909	28.0702	25.2174	31.1628	28.1385	26.9406	26.1261	25	19.7479	22.7273	22.8216	25.8929	22.2222	26.5152	22.5191	23.2877	18.9055	22.0408	16.3551	19.1589	18.2927	17.1053	19.7861	19.1057	21.7391	21.1864	22.5941	18.5771	17.9039	21.2963	22.3301	17.4757	21.8107	22.1277	22.1277	22.6496	22.6496	22.1277	22.1277	22.7642	21.9409
PSaCV-6	17.603	21.164	24.3636	17.9487	30.6273	26.1803	22.9075	24.1071	20.7792	22.1311	22.7074	25.6757	24.0506	21.9828	25	18.3333	20.4	24.6753	23.913	24.4726	21.4575	22.4242	25.1825	24.1379	19.0476	21.8391	16.8142	19.6262	22.5681	22.973	23.1959	17.4242	20.7865	22.8916	24.031	22.3577	21.7593	24.2991	31.25	24.2718	24.3802	24.6212	24.6212	25	25	25	25	23.7548	23.3716
CSaCV1	25.3086	19.1489	24.5399	27.6074	33.7423	22.3602	22.5	19.7531	21.3836	31.9728	25.1613	31.5789	24.6914	20.4969	20.9877	22.8395	19.7531	24.8447	25.4777	20.2454	21.5686	22.7273	29.5597	22.0779	16.875	27.044	23.8994	19.0184	27.6074	20.8589	18.239	25.1534	20.1258	27.6074	21.7391	23.3129	21.118	17.3077	20.6186	16.5049	25.974	29.1925	27.3292	29.8137	29.8137	28.75	26.5432	30	29.6296
CSaCV7	18.9394	22.6131	21.5278	22.2615	28.4211	20.7627	21.5768	20.6422	21.3636	22.3684	26.7281	21.9298	22.6087	21.1207	22.807	18.4	19.3676	18.7739	18.9723	17.5	19.2157	19.375	26.0563	20.7792	19.5876	21.4022	22.9437	19.1111	21.6535	18.2609	19.171	23.2932	24.2775	19.7761	24.0157	21.5328	18.4874	30.6931	27.8846	23.301	25.4098	23.8095	22.179	21.6216	21.6216	23.4127	23.8095	19.2727	22.5092
CSaCV2	19.2308	19.2893	25.1908	17.4905	27.4131	21.5517	20.7792	22.4138	18.6722	21.6102	24.6753	26.1682	22.8216	20.7965	20.4918	20.4348	21.7213	22.9075	21.4286	19.7479	20.8835	19.4805	27.3764	19.3133	17.3469	22.4	18.0995	16.087	25.7028	21.8341	22.5131	22.3108	22.0513	21.7742	23.9837	20.8835	16.6667	28.1553	23.0769	25.2427	23.1707	24.3243	23.6434	23.9382	23.9382	23.2558	23.5075	22.2222	21.2121
CSaCV3	19.2308	19.2893	23.6641	17.4905	27.4131	21.5517	20.7792	22.4138	18.6722	21.6102	24.6753	26.1682	22.8216	20.7965	20.4918	20.4348	21.3115	22.9075	21.4286	19.3277	20.8835	19.4805	27.3764	19.3133	17.3469	22.4	18.0995	16.087	25.7028	21.8341	22.5131	22.3108	22.0513	21.7742	23.9837	20.8835	16.6667	28.1553	23.0769	24.2718	23.1707	24.3243	23.6434	23.9382	23.9382	23.2558	24.2308	22.2222	21.2121
CSaCV6	20.7692	19.797	21.0332	19.8473	27.027	19.8276	20.3463	21.9828	18.5841	21.0084	25.1082	24.5455	23.2365	21.4286	20.082	21.0526	22.9508	22.9075	24.6809	19.9153	21.2851	20.1299	28.5171	19.7425	19.1919	20.7843	18.0995	19.1781	24.0964	16.0338	21.9895	22.9508	18.5567	22	23.7903	20.8	16.318	25	31	23.301	22.8571	23.9382	22.8464	23.5521	23.5521	22.8682	23.0483	23.0469	20.7547
CSaCV4	18.6047	16.8367	24.6212	17.9104	28.2946	22.4138	19.9134	22.8448	18.6722	21.1864	26.087	21.8182	25.2174	20.9402	20.9016	23.0769	23.0453	23.1441	23.75	21.0084	20.0837	18.0124	23.7548	22.9437	16.8367	21.2598	15.7658	15.3153	24.5968	15.1899	20.9677	22.1774	17.5258	21.1155	26.0163	19.6787	18.5841	27.1845	29	23.301	22.6721	23.4375	23.166	23.0469	23.0469	22.7799	23.0469	21.7391	21.374
CSaCV5	20	19.2893	20.4461	16.7286	27.4131	20.5128	20.1754	23.0769	19.5021	21.0084	23.8938	25.3521	23.5043	20.7965	20.4918	20.8511	22.7848	22.467	21.4286	20.0837	22.0884	23.2394	26.2357	22.5108	17.3469	22.3577	19.5238	15.4185	25.3012	22.0264	20.9424	23.2	19.5876	21.6867	23.8866	20.4819	17.0833	25.9615	31.3131	25.2427	23.1707	23.5521	22.4719	23.166	23.166	22.4806	22.7612	22.2222	21.8868
PSaCV-1	20.7469	21.547	22.314	20.0873	30.3797	26.8868	27.1845	24.7664	24.0566	28.972	25.6881	20.9821	27.5701	20.9821	21.645	23.0435	25.9615	25.3275	25.3333	26.0664	24.0909	14.1975	26.4463	24.4131	17.4603	21.8341	17.3709	19.5122	23.348	19.5122	21.1765	16.309	21.9653	18.6147	22.5108	24.1525	20.524	24.5283	21.1538	20.3883	26.2222	20.7627	22.7848	23.9496	23.9496	21.8487	22.8814	21.097	20.2586
PigSCV	23.2365	19.5531	23.6515	17.284	28.692	24.5455	26.601	22.6667	22.973	25.2294	23.6111	23.6967	29.5964	24.1071	26.484	20.9402	22.1698	23.8095	19.469	25.4717	26.7606	16.25	29.7521	24.8826	19.1489	22.3176	15.1786	19.3237	24.2553	20.0913	22.807	22.1239	23.3918	21.9828	21.2766	24.4635	20.354	21.4953	23.0769	21.3592	23.6607	22.0339	22.7848	22.4576	22.4576	23.2068	22.4576	21.519	21.9828
TuSCV	26.8398	23.4637	24.0506	21.1207	29.5359	27.3973	20.8333	19.9115	23.8739	24.3363	27.1028	27.5862	26.1261	28.0543	24.7664	21.875	21.9731	29.8578	22.807	22.5532	21.3953	18.7879	30.5785	25.3589	17.4603	22.8448	18.6667	23.1156	21.1454	18.7215	21.7647	22.467	19.8895	19.4805	20.8333	25.641	20.7048	23	25.2525	18.4466	26.0274	24.0506	23.6287	23.6287	23.6287	24.3697	23.6287	23.2068	21.5517
PSaCV-3	21.8045	16.4894	25.0951	19.6226	28.8462	22.2707	24.7826	21.0762	20.9091	24.5763	24.6637	26.6055	22.2707	20.2532	25.4167	20.4255	24.8	24.8996	19.8347	18.5484	19.4805	19.6203	22.2222	21.4286	22.7979	20.1493	20.8531	20.6422	22.0077	21.7195	19.5402	24.4	25.5435	20.229	20.3187	20.7317	20	20.7547	22	18.4466	23.4375	27.2727	27.5304	27.9352	27.9352	27.9352	26.6129	23.7154	21.9231
PoSCV33L7	21.8045	16.4894	25.0951	19.6226	28.8462	22.2707	24.7826	21.0762	20.9091	24.5763	24.6637	26.6055	22.2707	20.2532	25.4167	20.4255	24.8	24.8996	19.8347	18.5484	19.4805	19.6203	22.2222	21.4286	22.7979	20.1493	20.8531	20.6422	22.0077	21.7195	19.5402	24.4	25.5435	20.229	20.3187	20.7317	20	20.7547	22	18.4466	23.4375	27.2727	27.5304	27.9352	27.9352	27.9352	26.6129	23.7154	21.9231
PoSCV34L13	21.8045	16.4894	25.0951	19.6226	28.8462	22.2707	24.7826	21.0762	20.9091	24.5763	24.6637	26.6055	22.2707	20.2532	25.4167	20.4255	24.8	24.8996	19.8347	18.5484	19.4805	19.6203	22.2222	21.4286	22.7979	20.1493	20.8531	20.6422	22.0077	21.7195	19.5402	24.4	25.5435	20.229	20.3187	20.7317	20	20.7547	22	18.4466	23.4375	27.2727	27.5304	27.9352	27.9352	27.9352	26.6129	23.7154	21.9231
PoSCV34L5	21.8868	16.7513	25.8993	18.638	28.6245	22.2707	23.3766	23.4234	21.3636	27.027	24.7826	26.8519	19.917	21.7949	25.8333	21.3675	21.8623	25.098	20.9877	20.7469	18.5654	20.2703	22.2222	22.2222	23.7374	19.6364	19.2488	18.894	23.4568	22.6244	20.6897	23.4127	26.087	22.9885	19.2308	19.7581	19.214	18.6916	23.7624	28	22.6415	26.3566	24.9012	25.2964	25.2964	25.2964	25.2964	21.9231	23.0769
PSaCV-2	20.8494	17.6166	22.6923	20.3846	27.0916	20.2703	23.6842	24.3243	25.5814	23.7288	23.2143	22.3684	22.8311	19.6581	24.2678	19.9115	24.4898	24.5833	20	24.3243	21.8341	21.519	21.6216	24.2991	22.5	21.875	20.0913	19.4444	21.4876	23.2877	23.5955	24.7899	24.4565	20.8835	22.1311	20.0837	18.1818	18.5185	25.7426	16.5049	21.6667	28.0992	26.6667	27.2727	27.2727	27.0833	26.8595	22.5	22.2222
PoSCV2	20.8494	17.6166	22.6923	20.3846	27.0916	20.2703	23.6842	24.3243	25.5814	23.7288	23.2143	22.3684	22.8311	19.6581	24.2678	19.9115	24.4898	24.5833	20	24.3243	21.8341	21.519	21.6216	24.2991	22.5	21.875	20.0913	19.4444	21.4876	23.2877	23.5955	24.7899	24.4565	20.8835	22.1311	20.0837	18.1818	18.5185	25.7426	16.5049	21.6667	28.0992	26.6667	27.2727	27.2727	27.0833	26.8595	22.5	22.2222
BOSVCCP11493	18.8235	21.7617	21.2	22.0884	28.0488	23.0769	24.4635	21.8009	22.87	20.6897	22.6087	25.3456	20	29.5154	22.1739	18.1034	23.3184	22.5108	21.7949	22.3629	22.2689	19.4631	25.6917	21.8341	19.7917	24.5763	15.9091	18.9189	17.2131	16.5179	19.337	19.6	19.5767	19.4444	20.4082	16.4609	14.8936	22.4299	28.4314	23.7624	15.9363	23.506	21.4286	21.8487	21.8487	19.7479	22.6891	19.6078	19.9203
OdasCV-21	19.4444	23.3503	19.7368	19.4444	27.451	21.2355	19.6078	19.5219	20	21.1864	22.5532	24.359	19.6	19.5833	18.6131	23.2283	20.9924	22.8	20.7792	22.7451	21.2355	20.7792	29.2359	23.8739	20.1923	21.6783	19.2661	17.8261	25.7353	22.1739	21.9895	21.3523	25.7732	20.8333	20.073	21.1679	20.8333	29.9065	26.9231	23.301	21.1155	22.4199	18.0887	16.4336	16.4336	18.43	17.8947	17.2297	19.3772
GOM00189	18.2692	26	18.1992	18.5185	21.5278	24.8031	27.0992	28.3951	26.8293	26.3566	25.1969	23.2824	28.6307	28.3401	27.3381	26.1538	22.2591	23.6246	30.9804	26.4151	26.4591	31.9277	21.4041	26.4368	25.4808	21.0959	25.3112	29.0749	28.4314	27.9167	21.4286	22.6837	31.1224	22.7964	24.1158	21.5625	23.4375	37.037	32.6923	30.0971	20.7921	24.0793	25.0737	24.6334	24.6334	24.8538	24.8538	25.816	22.9412
LDMD16	38.3838	32.7273	28.6957	27.8261	38.2609	18.2609	26.087	17.5439	22.3214	18.2609	22.7273	25.4386	28.5714	21.0526	25	26.7857	20	28.6957	22.6087	20.8696	21.9298	31.068	35.1351	22.9358	19.1304	26.9565	20	27.5229	31.4815	34.2593	27.619	29.8246	25.4386	28.6957	25.2174	31.1927	30.2752	11.7647	13.8298	22.7273	26.3158	28.9474	29.2035	29.2035	29.2035	29.2035	29.2035	28.0702	27.4336
I0351	19.2568	28.4091	26.9103	23.0508	26.9737	26.4	26.383	22.6337	23.2365	27.459	22.8571	25.5906	27.2358	26.2295	25.7143	28.2787	24.911	22.619	23.8866	21.2	21.9231	27.8481	21.1409	25.2066	22.3301	20.5036	22.4215	20.1794	21.5385	23.5294	21.3904	21.7899	21.7617	22.9323	19.9262	20.3704	22.1739	27.3585	26.5957	23.301	17.8439	25.2708	24.9097	24.1877	24.1877	24.9097	25.4613	24.0143	22.4638
GOM00546	20.438	30.6011	20.1521	21.6545	22.4913	27.6265	30.4029	25.9398	26.6409	28.0303	30.2682	28.3525	26.5385	23.4848	27.6978	28.3582	24.9097	21.2418	27.2727	27.4074	25	27.7108	20.2593	25.4682	28.5024	24.5125	25	24.8889	29.1667	30.1255	30.102	24.7649	29.8507	24.6875	25.8675	24.9211	25.3906	30.5556	29.8077	27.451	29.1391	25.4144	26.1972	24.9307	24.9307	24.3094	24.0331	26.2431	21.3483
BBC-A	16.5468	24.581	24.911	24.1379	28.7879	24.3137	24.8996	24.1107	23.9044	24.2308	24.1935	24.0157	21.7054	22.9572	22.2222	21.2928	20.3008	23.7154	17.6923	22.0077	24.2647	25.1534	25.0923	26.9531	23.6559	19.6154	22.0721	21.1268	20.0803	19.3133	19.2308	17.1206	20.8122	15.7692	20.3008	20.0758	14.6444	19.4444	24.0385	25.2427	19.3916	17.2161	19.7802	18.6131	18.6131	16	18.315	20.3704	21.4286
SOG00852	17.5824	22.7027	20.9974	20.0573	24.6787	22.5191	22.3048	28.0156	25.4902	28.5714	28.8	25.5725	26.2948	28.9157	23.7918	24.3346	26.1905	20.8754	22.5092	21.0332	24.5421	25.3012	22.5064	22.8464	23.8806	17.2205	20	23.913	20.0647	22.2672	22.7979	21.4286	25.3886	25.1634	21.9672	20.5212	21.5139	30.8411	23.0769	24.2718	17.1617	17.8363	18.6589	18.9911	18.9911	18.4211	19.242	19.4611	15.3374
GOM02856	21.327	31.016	21.8147	24.6944	26.9294	31.2977	35.4244	37.6923	37.0656	33.2061	31.9066	29.7297	33.0739	31.1538	32.3308	32.197	33.209	30.4918	31.9703	32.4723	28.1481	29.5181	19.8387	26.4925	28.1407	23.1198	24.5902	29.148	26.3666	30.2905	29.5918	26.6447	31.2821	25.9375	23.0032	21.875	26.4822	36.1111	30.3922	31.068	25.4072	22.2543	22.5434	22.029	22.029	21.3873	21.2465	21.3256	23.0548
LDMD6	24.2424	19.7802	24.5833	22.5532	32.9167	18.9189	17.3709	21.1268	20.4762	19.4313	18.6667	21.5311	22.5962	19.4313	23.2143	25.4717	24.8889	18.3036	17.2093	18.2243	20.4444	23.75	29.5833	20.4762	22.9592	19.8238	22.7053	23.0769	24.4344	27.0642	21.3115	23.8938	27.6042	26.3158	28.1106	24.4131	26.2626	26.9231	21.5686	18.4466	26.7281	25.3275	25.3275	25.7778	25.7778	24.8908	25.3275	24.8908	23.8095
SI00373	18.0628	28.6486	19.2478	15.4791	26.4368	24.0458	22.3048	25.8687	25.9542	27.7567	29.6154	30.1527	29.845	26.2548	29.2593	25.2788	24.9097	23.2787	26.1194	26.2172	21.9424	25.9036	21.4932	26.7925	24.3902	22.7273	20.9205	25	20.1278	25.3112	29.5337	23.7624	27.8351	22.7848	19.6262	21.7822	23.6	29.9065	26.9231	33.9806	20.5387	20.2985	19.8198	19.3548	19.3548	20.7101	21.4286	19.2771	18.0516
DLaCV-5	21.6028	22.9167	21.875	16.7235	28.2759	22.9249	22.3108	23.1707	20.4167	22.0408	20.6897	20.8163	25	24.2798	22.9885	18.8235	23.3716	24.3243	18.3267	19.9203	21.5613	22.2892	23.5088	22.2656	20.9756	17.2535	17.8723	18.8596	20.229	18.9076	24.4792	23.4848	24.2268	20.4301	18.6567	20.9924	20.339	29.6296	23.5294	28.1553	17.8832	18.1818	19.2727	19.2727	19.2727	19.6364	20.1439	17.7936	19.1638
SOG00824	15.7333	30.6011	21.6802	19.5335	29.9191	21.374	26.9231	23.0469	23.4615	27.3092	24.5968	23.7154	24.7104	22.8682	27.7154	24.6212	25.1852	21.9595	25.3788	22.1402	21.4815	25	26.1658	23.2824	23.5	19.0769	22.8448	24.0175	20.7358	23.5537	25.5208	24.1993	23.6181	17.1521	23.9344	17.1429	21.2851	31.7757	27.8846	25.7426	17.8808	18.2371	17.2107	17.5758	17.5758	17.9878	18.0982	18.845	22.2222
LDMD7	35.8696	24.3094	24.5283	17.4242	28.1369	18.7215	24.2424	19.6429	19.0045	18.2203	18.6147	20.7048	18.8596	21.1712	23.3831	26.7016	22.314	19.8444	17.7686	17.9372	15.415	27.6074	25.8427	18.5484	24.7368	21.2121	21.4286	20	22.8571	22.0657	17.8947	19.0661	22.7027	16.8	17.8295	17.9389	20.1794	22.2222	23.5294	22.3301	20.3252	18.3206	18.4615	18.8462	18.8462	18.8462	19.2913	21.0526	19.4332
SI03513	27.1226	34.2246	24.3902	29.2683	22.9244	28.0303	33.5793	30.916	31.4394	34.6008	31.2977	28.5714	34.2205	30.6818	28.4672	32.7138	30.5921	30.2932	30.597	33.5766	27.1739	38.1818	21.8204	32.3308	33.0049	29.4278	28.2787	30.7359	32.4841	36.4372	31.6327	29.6178	36.3636	31.6923	29.375	27.7259	30.8594	36.4486	34.6154	33.0097	30.3922	27.7778	27.7778	27.5766	27.5766	27.5	27.2222	25.6906	24.0331
OdasCV-1	24.8927	29.5082	18.7234	17.6991	31.3901	25.3456	25.2294	21.1712	25.9259	25	22.2727	29.3578	23.9631	23.5023	22.6667	26.0274	29.0323	28.2407	26.1682	23.6111	28.3019	34.3284	24.6809	23.5849	18.6528	20.8696	21.5385	20.5	23.0415	21.1055	21.1111	24.186	17.5532	21.5859	23.9631	20.0893	18.8341	14.8148	24	24.2718	22.6415	17.2414	17.2414	18.4549	18.4549	17.5966	17.5966	21.1207	19.3133
SaCV-15	20.7547	23.6264	23.4742	21.5962	31.1881	28.0612	26.9036	26.8041	23.7374	22.9592	26.178	24.8756	26.3682	23.0769	22.1154	26.5306	29.2079	30.6533	22.7273	23.7374	28.3582	25.7353	23.0047	28.4211	16.7539	28.0952	18.4466	16.2304	25.3731	18.1347	19.8795	23.2227	21.2121	23.9234	19.9052	22.7979	20.7254	26.8817	20.2128	19.4175	21.9512	20.0957	19.7183	19.7183	19.7183	21.2264	19.7183	20.6573	23.2227
SI00063	21.2121	34.2541	19.877	16.9533	22.8407	29.5276	29.6578	28.2353	26.6667	29.0076	29.1829	27.2031	28.0769	25.8824	30.7116	29.2969	22.1053	27.451	29.5455	25.2788	29.6992	29.2683	21.0019	23.0189	24.2268	21.9136	20.6612	23.7443	23.1544	26.1803	27.3196	22.0395	23.6559	21.7949	20.5212	21.2903	22.449	26.8519	29.703	28.4314	25.5973	22.2222	24.6914	24.7678	24.7678	24.6914	25.387	19.8324	23.9521
LDMD3	21.2121	29.8429	22.3629	21.1454	32.8767	25.1163	25.463	28.8462	31.9048	27.4882	25.3456	29.6651	27.0142	27.1889	23.9819	28.1553	23.6842	23.7209	26.8182	23.7209	21.9731	33.0827	28.5106	21.028	21.2871	18.9655	19	25.2475	23.7668	22.6415	24.0437	23.9819	22.6316	19.8238	20.1754	23.4513	23.6364	22.2222	18.2692	23.7624	22.9075	24.2291	26.2222	25.7778	25.7778	22.2222	25.3333	25	25
RW-A	21.2963	30.1075	21.118	22.8296	30.5732	30.2682	32.0611	29.845	33.7302	29.7297	31.6406	26.4368	27.6923	30.6773	29.588	29.5019	30.4183	28.5714	33.3333	29.4776	25.3731	19.8795	25.5882	24.5136	27.1795	19.4268	22.6891	24.0909	25.3521	23.5294	23.2804	20.8904	24.3655	19.661	23.8267	26.1818	23.0769	35.8491	31.7308	30.6122	21.6028	21.3376	21.9048	21.3836	21.3836	21.3836	21.6561	21.2838	21.1538
SaCV-31	17.4157	29.0155	18.2519	22.8814	22.0513	27.3764	27.0992	28.2869	27.0916	26.9231	27.7344	28.9062	25.283	28.9575	25	23.7037	30.9353	24.3243	24.2308	24.4361	27.7372	25	21.3368	24.9057	25.2475	21.0366	19.5833	23.0435	22.623	23.5772	26.7016	20.9836	24.4898	22.549	25.5034	21.8543	25.4032	28.8462	27.8846	26.2136	19.5205	28.2132	27.0769	26.4438	26.4438	26.9939	26.3804	22.5806	20.9302
GOM00860	21.4112	30.102	16.9173	25.5814	28.4672	28.6792	31.2268	31.5385	31.3953	33.9623	30.916	29.0196	34.1176	27.8626	31.4286	29.8507	31	30.4636	34.4569	28.9963	33.2061	30.7229	19.5804	30.6513	31.3725	20.8672	24.2798	25.1082	24.2718	26.6129	30.0518	26.5372	30.3483	23.6196	21.7391	24.4582	26.5625	32.7103	25	28.1553	21.9595	24.7813	25.3644	26.3158	26.3158	22.191	25.5072	25.5072	20.8333
I0026A4	18.7279	26.8156	26.9625	22.9167	27.9851	27.7567	26.616	28.6275	32.5397	29.7297	28.7938	28.2353	26.8482	28.0156	28.3088	29.0566	30.7116	27.4725	33.5907	27.6515	26.7442	25.7669	31.3793	29.249	22.0513	22.5564	17.0213	22.5962	24.0157	20.7792	19.4872	21.2355	23.5	20.7407	23.5294	21.1321	20.7048	29.5238	28.7129	20.3883	24.7148	21.5548	20.979	19.7917	19.7917	20.922	22.6148	21.4545	21.9081
AHEaCV16	21.1111	21.5789	25.641	24.5421	25.7246	23.9382	21.7228	24.8031	26.1905	22.3529	23.6	21.7391	23.9216	24.4186	19.6226	25.1938	24.1379	23.1061	21.3483	23.7736	25.4753	28.8889	22.5926	28.2353	24.8705	17.6245	23.6967	21.9626	27.49	28.3784	24.1935	18.677	25	18.3206	24.6154	25.283	26.6376	23.1481	20.7921	24.2718	18.1132	21.2454	19.5652	18.8406	18.8406	19.9248	18.9091	20.7407	21.0332
SI03705	19.3925	35.2941	19.9262	23.6318	28.3677	33.2046	37.2624	31.1538	30.7393	32.567	30.2682	30.9804	32.3194	33.0677	31.1111	30.3846	32.2222	29.6928	31.3433	30.2326	32.197	27.439	17.5824	28.5714	27.5	23.5457	28.5124	30.303	25.3968	32.3887	29.6296	27.3616	28.866	20.4893	23.125	19.2429	22.8346	29.6296	32.6923	35.9223	24.1611	21.8935	22.7811	22.5519	22.5519	22.3214	20.8824	23.7389	22.5806
SaCV-17	19.7492	27.4194	23.3129	24.1722	29.4118	32.1285	36.965	38.1323	38.4921	36.3985	36.2903	33.0709	33.5938	34.4961	33.9768	32.7068	34.4569	29.6167	35.0394	35.3846	31.8182	21.2121	34.629	31.6794	29.4416	18.8925	18.7234	25.3333	23.2639	21.5447	27.7174	27.957	26.8421	25	24.2857	27.7193	28.3951	32.0755	32.3529	22.3301	22.5564	24.3728	25.0896	22.695	22.695	24.7312	24.4681	25.1773	22.6351
MmCV	17.3134	28.4946	25.6881	21.7252	31.0769	29.9242	31.25	33.4601	30.4183	29.8113	31.1538	32.567	34.4697	30.6818	29.4118	30.1887	33.0855	30.033	30.3371	30.8824	25.9124	21.6049	28.7197	30.303	27.0408	21.1409	19.5833	22.5664	23.9203	27.572	24.4792	23.5714	24.3523	24.1993	23.9286	25.1773	23.0159	30.8411	31.6832	26.2136	23.5294	19.4079	19.7368	19.4079	19.4079	19.4079	19.7368	19.9346	20.2703
RodSCV	21.7391	27.7174	23.5294	23.569	34.9823	34.6154	33.7079	34.4961	36.1868	35.5212	31.3725	31.7829	33.9844	33.7209	30.7116	34.6008	33.7121	31.8996	31.0861	29.3233	28.4133	19.8795	29.4737	28.839	23.9583	22.7586	19.4805	21.4286	20.2091	18.41	21.2766	26.5683	26.5625	21.9858	23.1618	22.7273	22.2222	24.0741	19.2308	23.301	19.4245	21.2838	21.2838	20.339	20.339	21.2838	20.8191	20.202	20.1365
RodSCV	19	28.1081	20.1299	24.4147	35.6643	34.7328	31.5985	33.3333	36.8627	34.0996	36.1789	33.8583	33.7209	32.8244	30.2158	36.3296	33.4572	30.7971	30.4833	31.25	28.8809	22.8916	30.137	29.8113	21.9512	21.3058	21.6814	22.7273	21.875	21.3115	21.9251	22.7941	23.6559	19.5035	18.638	23.8596	24.7967	25	26.9231	17.4757	21.8638	21.8121	20	20.3333	20.3333	20	20.8054	21.7105	20.1987
RodSCV	19	28.1081	20.1299	24.4147	35.6643	34.7328	31.5985	33.3333	36.8627	34.0996	36.1789	33.8583	33.7209	32.8244	30.2158	36.3296	33.4572	30.7971	30.4833	31.25	28.8809	22.8916	30.137	29.8113	21.9512	21.3058	21.6814	22.7273	21.875	21.3115	21.9251	22.7941	23.6559	19.5035	18.638	23.8596	24.7967	25	26.9231	17.4757	21.8638	21.8121	20	20.3333	20.3333	20	20.8054	21.7105	20.1987
RodSCV	19	28.1081	20.1299	24.4147	35.6643	34.7328	31.5985	33.3333	36.8627	34.0996	36.1789	33.8583	33.7209	32.8244	30.2158	36.3296	33.4572	30.7971	30.4833	31.25	28.8809	22.8916	30.137	29.8113	21.9512	21.3058	21.6814	22.7273	21.875	21.3115	21.9251	22.7941	23.6559	19.5035	18.638	23.8596	24.7967	25	26.9231	17.4757	21.8638	21.8121	20	20.3333	20.3333	20	20.8054	21.7105	20.1987
RodSCV	19	28.1081	20.1299	24.4147	35.6643	34.7328	31.5985	33.3333	36.8627	34.0996	36.1789	33.8583	33.7209	32.8244	30.2158	36.3296	33.4572	30.7971	30.4833	31.25	28.8809	22.8916	30.137	29.8113	21.9512	21.3058	21.6814	22.7273	21.875	21.3115	21.9251	22.7941	23.6559	19.5035	18.638	23.8596	24.7967	25	26.9231	17.4757	21.8638	21.8121	20	20.3333	20.3333	20	20.8054	21.7105	20.1987
RodSCV	20.3947	28.6486	21.2025	26.5372	34.106	36.7816	36.6038	35.9073	35.6322	36.3985	33.8521	33.3333	34.3629	39.3305	30.5147	34.3511	39.2857	34.0351	34.5725	29.0441	29.1045	36.9565	30.1754	33.3333	22.6131	21.0884	20.2586	24.5283	22.7273	25.6198	26.3736	29.572	31.383	21.3287	24.4361	25.4613	24.4898	23.1481	27.8846	23.7624	23.8095	23.7288	24.7458	23.7288	23.7288	24.0678	23.0508	24.0678	22.6351
RodSCVM13	20.7547	19.7861	22.1805	24.2188	33.3333	28.6325	29.7189	28.0488	30.3279	28.7449	27.3092	24.3028	25.7937	29.0323	25.6917	29.0837	30.5556	29.5833	29.7189	28.6853	25.5906	29.7872	25.9398	26.4957	23.7113	23.3463	15.9091	26.9058	22.3529	20.4348	17.3684	23.5521	24.0838	21.1765	17.0455	20.5323	21.3115	29.2453	32.3529	20.3883	20.9877	20.8178	21.9331	21.1896	21.1896	21.1896	20.0743	21.7228	19.3309
GOM00012	23.301	26.0204	19.3784	20.1439	26.1398	31.6981	27.7778	29.6578	32.9502	31.1787	31.0345	30.1158	29.1667	26.9962	27.6596	29.6578	32.852	28.1879	29.8893	33.829	29.6296	28.9157	21.4286	30.0752	28.8462	23.6111	29.0984	29.646	25.9615	25.5144	25.2632	24.9201	33.8308	25.9259	22.8571	23.1013	25.9843	32.4074	34.6154	35.2941	26.936	20.4482	20.8451	22.191	22.191	21.8487	23.0337	24.1573	25.5132
AHEaCV19	20.1389	26.4249	23.588	20.6667	29.6703	29.6154	27.4725	32.3077	31.6602	29.771	28.6822	25	30.916	30.0781	29.7491	34.8315	29.9625	30.9963	33.2061	31.5985	27.1062	27.5862	29.5302	30.566	19.7044	19.3103	18.1034	18.5841	17.8439	20.4348	21.164	18.8406	21.0256	22.4199	22.963	21.9331	18.9076	30.5556	26.2626	28.1553	17.1756	24.1135	23.4875	23.8434	23.8434	23.8434	23.5714	23.1317	19.9324
LDMD17	17.4033	28.8043	21.5223	23.5669	26.6846	27.7567	27.881	30.3846	29.3893	30.0752	28.3525	27.4809	26.9962	27.8626	25.2708	29.771	26.1993	30.897	29.588	27.6753	23.8095	22.2892	23.9583	29.434	23.3831	18.9189	19.4093	26.8182	24.3056	23.1405	26.9841	24.3243	29.9465	24.359	23.6667	21.5947	24.6964	33.0189	27.1845	28.1553	20.4152	22.7129	22.3975	23.1013	23.1013	21.7666	21.7666	20.4969	19.5906
LDMD4	17.4033	28.8043	21.5223	23.5669	26.6846	27.7567	27.881	30.3846	29.3893	30.0752	28.3525	27.4809	26.9962	27.8626	25.2708	29.771	26.1993	30.897	29.588	27.6753	23.8095	22.2892	23.9583	29.434	23.3831	18.9189	19.4093	26.8182	24.3056	23.1405	26.9841	24.3243	29.9465	24.359	23.6667	21.5947	24.6964	33.0189	27.1845	28.1553	20.4152	22.7129	22.3975	23.1013	23.1013	21.7666	21.7666	20.4969	19.5906
SaCV-35	18.2073	20.2073	20.9549	21.1765	24.3902	28.3465	28.2051	30.1158	28.8973	29.2969	27.5862	23.6842	23.5741	27.668	25.448	25.0951	27.5618	24.5955	26.2774	23.7918	22.5806	21.3415	26.1006	25.7576	28.1553	19.5195	24.7899	23.348	21.8121	23.7903	24.1026	23.0508	23.8806	24.1259	23.8562	19.4175	24.5059	25.9259	28.1553	31.3725	23.8754	23.2484	22.1184	22.291	22.291	22.5	22.327	17.378	21.519
GOM00583	19.2982	29.4118	19.0019	19.1847	22.5589	28.0303	26.4151	29.4355	27.6	27.7778	26.4822	27.3077	27.2374	26.1719	27.4436	23.9544	31.3433	23.4899	27.9245	26.2745	24.9071	24.6988	18.6047	25.8687	25.4902	20.6128	27.1967	20.6897	24.3671	27.6423	26.2887	27.3016	29.9492	23.3846	25.3165	21.5625	23.3202	30.5556	30.7692	30.0971	23.2787	21.7765	20.5634	17.1348	17.1348	21.1429	17.8771	22.4377	25.5882
DLaCV-6	18.8612	25.6983	23.1834	21.1073	27.6596	28.125	25.7576	27.8884	27.2	29.9595	27.686	30.1653	29.2683	25.098	30.1158	29.5276	26.8199	26.0714	28.5141	29.1667	26.9962	26.0606	25.0936	24.4275	25.5208	21.6028	18.8073	22.6244	21.7557	20.0855	19.7917	24.4186	20.9184	20.3704	20.8955	24.4275	20.2479	24.0741	30	23.301	24.4094	23.8434	23.4875	23.4875	23.4875	23.4875	23.1317	23.5294	22.5694
SaCV-25	18.6667	30.7692	21.3333	20.9677	29.3333	25.5725	25.0936	27.5194	27.0992	29.9242	28.6275	28.2443	28.626	25.9542	29.4776	27.0677	29.434	24.7557	29.3233	32.2097	28.4091	21.8182	23.0964	27.0677	24.8731	25.1724	19.9153	20.4348	20.7237	24.8963	20.3297	25.2525	26	17.0569	21.1039	21.865	22.3577	25.9259	27.8846	33.0097	23.3577	21.7252	19.0031	20	20	20.5696	20.8861	19.0184	18.038
AHEaCV11	14.2857	25.5	19.6023	17.5595	24.5014	25.283	25	25	25.2918	23.9544	25.1969	23.622	27.6	22.8137	24.6429	23.7037	21.4047	26.1324	24.5283	28.7356	22.7106	22.2892	26.7742	22.8464	24.0196	23.6422	20.7469	20.6278	22.3881	19.8347	20.3209	23.1884	25	18.5714	24.0741	22.9682	21.9917	32.381	33.3333	27.1845	21.1679	16.4557	17.1429	16.7722	16.7722	18.6709	16.4038	16.9753	18.8679
DLaCV-8	21.4575	28.1609	23.2283	22.5296	26.4	24.1071	25.1046	25.3333	28.0702	28.2609	25.4386	28	23.0126	25	22.9437	26.3393	27.6151	23.4043	27.5229	23.3333	24.2553	31.8182	28.7402	23.5043	26.5625	23.0769	19.3069	19.3694	21.3115	22.7488	20.9945	21.2851	20.2128	23.2932	20	18.1452	19.469	19.8113	26.4706	22.7723	19.1304	25.9414	24.8963	25.3112	25.3112	25.8333	25.1029	27.8008	24.3697
SOG00160	19.5652	29.6703	15.6489	19.2118	24.3478	31.6406	32.8302	28.7938	30.8	31.2253	28.629	29.5276	33.3333	26.9531	26.6667	29.249	29.6992	31.4381	29.8851	28.3525	28.7879	30.0613	18.8136	26.1364	28.9216	23.743	21.9008	27.3973	23.9617	27.1255	29.0816	25.2459	29.5337	25.3918	25.6329	25.1572	23.0159	21.4953	24.0385	26.4706	23.2639	20.6128	21.5084	20.9497	20.9497	20.8914	20.3343	21.4485	20.1681
SOG00164	21.513	32.2581	17.7024	19.1067	21.7608	30.7692	30.3846	31.6	30.8	32.1429	24.8996	25.1938	28.7402	26.3158	23.5294	28.0488	29.4574	27.3649	30.3502	27.7992	25.2788	26.6667	20.339	26.7176	27.6699	21.8232	27.8689	25.7919	21.1356	24.0964	27.3196	25.1656	27.6042	24.375	25.8786	24.9201	28.1124	34.2593	29.8077	32.0388	20.3333	24.1791	25.7225	25.4491	25.4491	25.0746	24.7839	25	20.977
SI03931	21.1679	30	17.7694	19.9507	22.7273	28.6275	31.8182	29.1339	28.125	30.2326	27.8431	26.7717	31.1284	26.07	25.6604	26.2548	28.9575	28	27.3764	28.2443	27.451	26.2195	18.942	26.616	26.2136	17.033	23.2068	27.3913	22.8296	28.7449	25.5102	21.4511	25.5	23.676	22.4684	19.8758	25.3906	31.4815	21.1538	35	21.9178	21.5084	22.3464	21.8487	21.8487	21.4485	23.1429	24.4318	23.2416
AHEaCV6	19.9219	26.257	20	25.7576	27.7778	30.8594	29.3436	28.6275	31.5574	30.9804	32.9268	25.7937	28.9062	27.6265	27.8884	28.4615	27.4131	29.3651	32.0158	28.3465	26.4	19.6319	30.038	30.9524	17.7665	21.1538	18.1818	21.5596	24.1107	19.1489	22.2222	21.9231	21.1957	20.8494	23.4615	22.0472	16.2393	25.7143	22.1154	27.1845	18.0392	20.229	22.0077	20.229	20.229	21.2355	20.4633	21.0728	21.4844
AHEaCV9	18.0451	26.8817	24.2647	24.9084	26.1905	27.5591	28.5714	29.3651	30.315	28.7938	26.5873	22.3938	26.6409	29.1829	26.7925	28.1853	28.1369	26.9531	28.7402	27.907	30.0395	21.4724	26.5683	27.9167	24.6073	23.3463	21.0046	22.1198	25.5906	21.8884	22.7513	26.5385	24.6154	21.4559	25.1938	25.8065	21.3389	26.8519	28.7129	28.1553	23.1707	21.9331	21.1896	23.2824	23.2824	22.3048	23.1939	22.8464	22.5092
AHEaCV4	19.2913	24.2775	23.6434	20.2335	25.969	25.6303	30.6383	23.1092	25.6637	25.1046	26.0684	23.3333	25.7261	21.4876	22.2672	21.7949	23.8866	24.7934	26.749	23.4568	24.1667	27.2059	23.3463	24.3697	20.603	25	18.6667	18.0995	20.7469	17.5439	18.5185	26.506	22.2826	24.0964	26	21.4876	25.2381	20.3704	25	24.5098	21.4286	25.6917	26.087	25.2964	25.2964	26.087	25.6917	24.5059	25.2033
SI00078	18.0952	28.5	15.8192	22.1591	24.8598	29.2969	27.6119	29.0837	28.4585	29.2308	25.7812	28.1853	28.2946	20.8494	26.087	23.1939	25.0836	24.0132	24.0876	28.1369	25.2788	27.6074	20.8904	28.7402	28.5024	20.1705	25.4098	23.0435	21.0863	23.0769	27.0833	25.8278	28.2723	22.3602	19.5652	22.6837	22.8346	32.4074	32.6923	28.4314	22.8956	20.3911	22.9885	23.5127	23.5127	23.0114	19.888	23.0548	22.6891
AHEaCV2	19.9288	24.5902	22.1429	21.9081	28.7879	31.4961	30.1158	26.1905	28.1746	29.3651	25.2964	27.9528	29.1339	28.1746	25.2874	24.8062	26.8199	26.6917	24.7148	24.7148	25.3731	20.7792	29.9639	26.6409	23.5602	20.2952	21.6495	22.2222	21.1765	17.7966	24.5902	23.3962	25.4054	22.6415	22.0974	22.0588	22.7679	28.972	27.7228	21.5686	20.7843	22.8571	25.641	25.1825	25.1825	24.4526	26.2774	24.8175	22.9927
SOG03994	17.5355	28	17.2888	16.9118	23.0903	31.8898	31.8008	29.4118	30.0395	29.9213	28.9683	27.3438	29.4118	28.0156	29.8507	28.6822	30.3846	28.8136	25	30.7985	27.4436	21.0843	18.9381	27.7567	27.0531	16.8091	23.3333	19.3966	19.2926	20.4819	21.2435	22.1154	20.9184	23.8854	23.676	19.9357	19.6078	31.4815	22.1154	30.0971	18.4818	20.4482	20.8914	22.0056	22.0056	21.1699	20.8914	20.3343	19.6078
OdasCV-20	24.031	34.2857	22.1402	27.4074	31.5574	32.2709	31.4741	34.127	31.5175	30.5882	30.83	29.3173	34.4538	31.8725	32.2314	30.9804	28.2946	30.1527	29.8113	30.888	24.7148	23.8994	33.829	27.5591	21.164	22.4719	18.4332	23.5023	23.0159	22.1239	25.2809	24.9027	27.0718	23.3463	23.9382	22.0532	20.0873	25.9615	22.7723	24.2718	18.7251	24.8092	23.97	25.8427	25.8427	24.7191	24.9057	21.8868	22.5926
Cyclo12	15.9011	29.1209	22.9167	26.6904	31.295	34.0164	35.4717	32.3077	35.0394	30.7692	32.6848	26.1538	32.8185	28.8462	27.9851	28.7356	32.0312	31.0469	33.3333	28.1955	28.626	18.6747	32.4723	26.5385	25.5208	17.5439	17.9039	19.2825	19.4757	21.8884	19.5652	21.7054	20.8333	22.6766	20.5128	19.9262	15.7258	29.6296	36.3636	28.1553	18.5328	23.2975	26.259	25.8993	25.8993	26.259	24.4604	24.9097	22.5
OdasCV-19	18.2759	25.8427	21.0884	23.9583	29.5775	30.7393	31.9392	26.6409	28.4615	29.0076	28.2258	23.2824	29.3436	26.3158	23.5955	27.1698	23.1061	28.6232	33.5907	28.0303	26.616	18.4211	28.4133	27.1698	28.4974	20.7273	16.6667	20.6422	21.6912	21.645	24.7253	26.4368	25.9259	20	24.6269	18.8889	21.519	26.8519	21.1538	25.2427	23.9044	21.4035	23.5294	22.9927	22.9927	23.2472	20.2128	20.922	18.8153
DLaCV-9	18.7702	33.1522	22.2591	19.544	31.4286	22.4806	24.5283	22.9885	29.7959	26.4228	26.6393	23.3716	29.7619	26.8	26.9663	33.7349	23.7226	28.9855	30.315	30.4	21.4844	24.359	31.0714	26.4228	19.6078	14.5763	18.8596	20.1754	21.6912	19.5918	24.0838	19.708	22.2798	20.2899	22.1831	17.0139	19.8347	27.3585	28.8462	21.3592	20.8955	21.2544	21.2544	20.5575	20.5575	20.5575	20.9059	19.0311	21.2014
POAI	22.3629	28.9617	23.6162	24.6324	30.8824	31.6667	31.0606	30.4688	32.8125	35.4582	29.6443	27.5591	29.9611	25.8687	29.9242	32.2957	29.771	31.1787	29.771	31.6981	27.3438	23.494	28.6245	27.1318	25.3807	21.8391	20.7547	22.4771	22.4335	20.0893	22.905	25.2874	26.738	25.188	25.4682	21.3483	17.5	25.2336	27.451	26.2136	22.8916	22.9323	25.6604	24.1509	24.1509	25.283	23.3083	23.5955	21.0728
POAV	21.25	26.2295	23.3333	24.4526	31.8352	30.8594	29.5455	28.5156	31.7647	35.4582	30	28.9683	32.549	29.1829	28.8973	31.3492	29.771	32.7068	32.9412	31.5789	27.1654	23.494	30.1115	27.6265	25.8883	22.7799	20.1794	20.8145	22.3485	20.1794	23.4637	24.9042	22.9508	24.4361	26.5918	21.6418	18.75	21.6981	22.1154	28.7129	21.5385	24.9057	25.283	24.5283	24.5283	24.9057	24.9057	24.1509	23.7154
MosCirco	20.5128	32.6087	19.322	29.3919	30.6122	31.7647	35.8779	33.3333	35.3414	32.0463	31.1284	31.6	35.0195	33.8521	30.3846	36.6935	36.1789	29.7101	35.9375	33.2061	28.6822	25	33.7037	26.0536	25.8883	22.7106	23.8532	21.5247	19.5652	18.1818	22.905	22.8682	25.4144	19.788	24.8092	21.4559	20.8696	24.2991	25.9615	21.5686	16.6038	23.4875	24.4681	24.8227	24.8227	23.7589	23.7589	24.0283	19.7133
BatCV	19.3798	28.7293	22.5191	22.6054	26.4228	30.315	24.2308	31.0757	31.6206	27.3438	32.6271	24.9012	28.7402	26.6667	27.381	28.9157	27.3469	23.9044	30.2419	29.249	22.7092	21.875	31.1787	24.6032	25.8065	16.73	13.9013	20.2765	19.7581	16.8103	20.1087	24.2915	25.8065	22.8916	26.3158	23.0453	18.7234	23.5849	17.3077	29.1262	20.3252	22.3077	23.166	22.3938	22.3938	22.3938	21.1538	19.6154	18.9189
batCV-SC703	16.1812	30.0546	20.9836	22.1053	28.8732	31.4516	27.5591	30.8642	33.0645	28.629	28.5141	26.4	28.8538	30.6773	27.3438	26.2948	25.2874	27.6596	29.1339	29.1829	29.4574	24.3902	32.5843	24.1379	22.6804	19.0813	21.9298	21.5596	20.229	18.0258	22.5275	14.8649	21.5789	16.8919	21.0332	22.2628	20.8511	27.1028	30.0971	32.3529	16.4286	24.8148	25.9259	25.5556	25.5556	25.5556	26.2172	23.8971	20.7273
RW-D	18.1208	31.8681	21.8121	26.8041	24.5614	30.7087	28.3582	30.6773	29.0196	27.7344	28.2869	28.1746	29.2308	29.0196	28.9474	30.9804	26.9231	24.735	24.3346	29.771	25.9398	24.2236	25.2708	26.2548	22.5131	21.7544	22.1719	20.1878	24.4526	22.6087	21.547	21.4022	23.9583	23.1061	28.0769	23.1061	20.0837	28.5714	23.5294	27.1845	18.8	24.4681	25.5319	25.1773	25.1773	25.1773	25.1773	24.8227	20.8481
AtCV	22.1154	31.5	24.1486	24.1983	25.4286	36.5079	30.1527	32.0158	37.3016	30.3502	31.7829	32.5397	33.8583	32.9412	32.8467	31.5589	32.7645	30.3249	33.3333	34.4961	26.1029	27.3885	26.5861	25.3788	24.1379	22.3975	25.6522	26.3636	21.843	24.7899	29.4118	21.0702	27.7487	22.7119	21.1409	24.4444	24.898	28.0374	26.9231	27.451	20.7143	20.6897	20.6897	17.5549	17.5549	17.1875	17.5926	18.6667	15.7729
AHEaCV15	19.7708	23	18.3206	26.2687	28.4091	27.8626	28.9963	25.0965	29.0837	27.2031	25.8555	29.2308	31.5385	28.5714	26.4085	31.1284	27.551	28.9474	31.5985	27.037	27.1739	19.8795	24.6269	26.1538	24.7573	18.9349	19.7479	20.7965	19.4888	23.7903	26.1538	24.735	24.8731	19.5513	20.7792	26.0417	23.7903	27.1028	28.8462	26.2136	19	17.6119	17.3134	19.0476	19.0476	17.0149	18.845	22.1184	21.5116
GOM02962	24.9406	36.6834	20.8406	27.2487	21.8905	35.4962	33.4559	33.7121	35.7414	33.7121	34.8659	32.0755	33.5849	31.5589	31.4685	34.5725	32.107	28.9902	30.292	34.7985	28.3154	33.7349	23.6478	32.9588	32.3671	26.2295	28.3951	27.5556	26.9841	30.2419	28.7179	25.4019	30.2564	27.8125	24.2236	25.2336	26.7717	30.8411	31.7308	28.1553	27.6316	25.5556	27.7778	25.6267	25.6267	26.3889	26.3889	23.6769	25.9669
LDMD2	19.8697	20.8556	22.4684	23.1511	28.223	28.8973	29.7794	31.25	31.1538	27.8195	26.7717	27.1698	30.0781	27.7344	29.4545	32.4427	31.9703	30.1075	30.1471	31.1355	26.9091	31.1594	28.6195	30.0752	21.8447	18.5065	23.7374	24.5536	18.2432	18.2927	24.8677	21.9512	21.8274	19.4946	22.0217	23.1317	19.685	27.7778	26.9231	22.3301	22.5455	21.6949	22.1088	21.7687	21.7687	20.8054	20.4698	22.2222	22.6537
BrazilHS1	24.4186	23.5294	21.7544	24.0143	34.2007	38.7597	32.0755	33.5878	36.6795	34.717	34.7826	37.5	34.8659	37.5969	31.9231	35.7692	32.9502	34.2105	33.8346	33.7121	27.9412	27.3381	28.4211	33.9695	23.7374	22.7941	21.7778	21.8182	25.0965	22.8448	20.7254	22.2222	27.2251	26.1538	24.4444	24.7104	20.4082	24.7619	28.8462	30.3922	23.0769	17.5627	17.9211	17.7536	17.7536	18.1159	18.1159	17.8571	21.7391
HS2	21.6606	24.0642	21.7544	23.7589	33.829	38.3721	32.0755	33.2061	36.2934	34.3396	34.3874	37.1094	34.4828	36.4341	31.5385	35.3846	31.8008	33.8346	33.4586	33.3333	27.9412	28.0576	29.4737	33.9695	23.7374	23.1618	21.3333	22.3744	24.5211	22.2222	20.7254	22.2222	26.7016	26.2357	24.4444	24.1379	19.8381	24.7619	28.8462	29.4118	23.3871	17.5627	17.9211	17.7536	17.7536	18.1159	18.1159	17.6895	21.7391
PSaCV-5	21.0366	28.0423	21.5743	22.956	26.8139	29.2776	27.8388	26.5625	28.8	31.4741	27.2374	27.7108	26.4368	27.7344	23.4875	23.5741	28.3088	25.6579	29.0566	28.839	30.4833	26.3804	24.8571	22.3485	25	23.0263	18.8034	27.6786	22.8956	22.5806	23.4375	19.7279	22.1106	18.5811	18.8742	24.8252	22.8346	27.8846	30.7692	25.2427	22.4265	22.1498	22.623	23.2787	23.2787	23.6066	22.1498	22.2222	24.5847
SI01664	21.4797	29.4118	20.3488	18.9055	24.0418	31.9066	29.3233	28.6822	29.845	29.8851	27.7344	29.2308	33.463	28.6792	27.8986	28.9474	31.1594	27.9605	28.3582	29.6992	25.641	27.2727	20.678	32.0755	27.0936	19.4521	25.3112	26.9058	24.2718	28.3951	27.0833	24.8366	29.3532	23.8854	22.0497	20.7006	29.0323	30.5556	32.6923	26.2136	22.6974	19.6676	20.6799	20.3438	20.3438	19.9446	20.5056	20.6799	22.5352
OdasCV-18	21.0145	30.3867	23.8754	22.2222	27.4725	29.845	29.2776	26.7176	31.6602	27.7567	32.8	26.1538	29.8039	27.1318	27.6364	26.8939	25.3731	29.0566	27.2727	26.2357	26.5918	28.125	31.7857	22.2642	24	20.5128	18.6441	24.3243	22.3485	22.6891	23.6842	23.97	26.178	18.9964	23.3333	22.0149	20.1681	26.4151	29.8077	28.1553	20.229	23.5294	23.8971	24.2647	24.2647	24.2647	23.8971	22.3827	25.0923
MuDCV	19.4139	30.0546	23.2877	26.7123	31.3869	31.7647	30.6513	31.6206	32.2835	32.6848	29.9611	31.9838	32.5301	33.3333	28.4133	32.0312	29.8113	31.4815	34.4828	29.1667	30.4511	20	36.5591	28.3525	29.2308	21.8638	18.6147	22.7679	21.2121	21.4912	25.6545	23.7918	25	21.2454	23.221	26.0536	25	34.2593	25	27.3684	22.093	24.4526	23.741	23.741	23.741	24.1007	23.741	25.9928	21.0526
MulDCV	21.6606	30.4348	24.6575	27.0833	32.8467	30.6202	30.3846	32.0158	33.0709	33.5938	29.6443	31.5789	31.0757	33.7349	28.4644	32.4219	31.9066	31.1111	32.0755	29.9242	27.1375	21.6867	34.4086	29.5019	29.9492	21.9424	21.7778	25.2252	21.374	19.5745	25.1309	22.9323	25.5208	19.3431	23.6434	24.7148	21.6667	33.3333	25.9615	20.3883	21.1538	21.831	22.1831	24.1007	24.1007	22.5352	22.1831	25.9928	21.7544
DCV	22.695	28.8043	25.6849	27.4306	33.2117	30.6202	30	31.6206	31.1284	33.5938	29.6443	30.4	28.7402	33.7349	28.4644	30.5019	31.9066	31.1111	32.0755	29.9242	27.5093	19.375	33.8182	29.1188	30.9645	21.5827	22.3214	24.7748	20.9924	19.4915	25.1309	21.6117	25.5208	19.3431	22.6415	24.7148	21.25	32.4074	25	19.6078	23.2558	21.4789	21.831	23.741	23.741	22.1831	21.831	25.6318	23.2975
GoCV	20.0704	26.4865	24.9135	25.5973	33.9416	31.7829	28.1369	32.5397	32.0158	32.6848	32.9365	32.7935	31.746	34.2742	29.2135	32.6848	30.0752	30.597	34.6154	29.5455	30.1887	20.9877	33.5714	26.8657	28.1915	21.6606	19.2982	23.8739	21.374	19.5652	25.9067	24.6094	27.1795	20.5882	23.7918	23.8636	24.6809	30.5556	26.4706	25	21.5768	21.223	21.9424	21.9424	21.9424	22.6619	23.0216	23.1317	22.807
SwCV	21.7391	25.9459	23.8908	26.6212	33.4545	31.9066	27.9245	31.1024	31.7269	31.2741	30.83	28.9157	32.6613	33.4661	28.839	29.3893	28.7879	31.8519	33.2061	29.845	30.7116	23.7805	28.9753	26.9663	26.5306	20.9964	22.467	22.1719	19.3182	18.6147	25.9259	21.2454	24.3655	19.0647	23.221	23.0769	25.2066	29.6296	31.7308	25.2525	18.0451	21.6606	22.3827	21.5548	21.5548	22.3827	22.3827	24.911	21.0526
CygCirco	21.7391	25.9459	23.8908	26.6212	33.4545	31.9066	27.9245	31.1024	31.7269	31.2741	30.83	28.9157	32.6613	33.4661	28.839	29.3893	28.7879	31.8519	33.2061	29.845	30.7116	23.7805	28.9753	26.9663	26.5306	20.9964	22.467	22.1719	19.3182	18.6147	25.9259	21.2454	24.3655	19.0647	23.221	23.0769	25.2066	29.6296	31.7308	25.2525	18.0451	21.6606	22.3827	21.5548	21.5548	22.3827	22.3827	24.911	21.0526
MinkCV	19.8582	22.9947	27.6224	27.7778	32.0144	32.9412	32.9545	32.549	37.551	36.3985	34.9206	34.7826	34.1176	33.9768	33.9768	31.5789	31.5985	33.0882	32.5843	29.3233	26.8382	25.3165	33.452	28.626	23.1527	21.6117	18.8596	20.5357	24.5487	24.7899	19.6891	24.0741	25.3886	23.3577	23.8971	24.9057	24.1667	29.2453	31.3131	32	18.7266	20.2749	21.4789	20.8904	20.8904	21.3058	21.3058	21.9081	21.5753
CanCV	21.3559	34.0659	27.2425	26.8707	31.5412	33.2046	33.3333	33.7255	35.5469	37.0656	31.5175	31.25	32.9457	34.2412	30.4348	31.0078	32.2344	30.4348	31.6981	28.3019	28.9474	27.0833	30.1038	28.6792	25.5	22.0641	26.1084	23.5556	23.221	21.7021	27.6596	23.2727	23.7113	22.2628	20.5776	21.5613	19.5122	32.6087	25	25.2427	26.9841	22.8571	22.6148	21.5548	21.5548	21.4286	22.1429	22.6148	21.7082
ColCV	19.0164	29.0323	25.3205	23.7179	30.7971	29.6875	28.5714	30.0395	31.1024	28.9575	29.8039	25.5144	31.6	31.3725	28.4173	28.9575	30.4498	32.3308	31.5175	32.1839	28.6765	33.9869	27.6316	27.6923	21	22.1088	22.5225	22.5664	23.7154	22.5108	20.9677	21.0909	22.7979	22.3443	25.283	23.5521	20.9607	34.5794	27.8846	25.4902	24.3028	20	19.6552	17.9931	17.9931	19.3103	18.2759	22.4913	23.6111
FiCV	19.0972	31.7204	22.7586	25.5245	30.4348	31.1024	32.9502	29.4118	32.0158	29.2308	30.5882	28.5714	31.7647	31.8898	28.1955	30.0781	31.9392	28.6765	33.0739	31.9231	28.6245	33.3333	30.8244	27.3077	24.5	24.0876	19.6429	24.3363	22.3938	18.9873	16.4021	22.6277	25.5208	22.0217	23.8267	23.5955	21.0084	27.7778	28.1553	21.3592	23.7154	22.9391	24.0143	23.741	23.741	23.6559	22.5806	25.4613	24.3636
StarCV	16.6667	32.4324	26.5734	22.8374	28.6232	28.9575	30.038	30.9804	33.5968	30.7393	33.0709	30.7692	32.1429	32.2835	28.1369	31.6406	30.6513	30.855	32.9412	32.567	27.6119	22.6994	31.0469	26.1538	23.9796	23.3577	19.2825	20.614	22.3077	20.7048	17.8947	22.6766	22.1649	27.2	25.2747	23.6641	19.8312	24.5098	29.1262	22.549	24.9012	24.6377	21.2996	21.0145	21.0145	24.3542	22.3827	25.0951	24.8201
RaCV	19.3772	27.4194	23.1317	22.2222	29.8182	29.2308	27.3408	30.8594	32.8063	30.1158	28.9062	27.7344	31.4961	30.3502	27.0677	28.5171	32.4324	30.4511	32.0312	28.5171	31.3433	23.4568	30.5755	26.3359	25.1232	19.5652	21.4612	22.9075	23.3716	21.03	21.2766	21.5054	22.8426	22.2628	24.4526	24.9042	17.7686	28.0374	27.8846	23.301	26.4228	23.1884	22.2222	21.223	21.223	21.5054	21.147	23.9437	26.0714
CaCV	16.263	32.2581	22.2997	24.5675	34.1912	28.6822	31.9392	30.5882	33.9921	32.0463	29.6875	28.125	33.6032	31.746	29.434	30.5344	33.9768	32.1033	32.5581	32.8244	33.8346	22.0859	32.3741	25.8555	19.4175	22.3443	26.9841	20.6422	21.5909	21.1864	23.9362	20.438	22.9167	22.6619	22.4265	21.5613	17.5	25.9259	23.301	21.3592	23.0453	24.1758	24.1758	24.7232	24.7232	24.9084	24.9084	25.5396	23.741
GuCV	19	32.9787	21.1921	24.2424	31.3653	27.7344	30	27.2727	31.3008	32.4111	29.8387	24.6914	31.9838	31.1024	28.3636	29.1188	30.597	29.5203	28.2443	34.3511	27.7778	28.7582	32.0819	26.3359	24.3655	20.6294	23.5577	23.348	21.8391	19.6581	24.0838	21.6117	23.8579	24.1509	23.4432	24.1245	23.4513	26.8519	23.0769	25.4902	22.619	24.4604	25.1799	24.2754	24.2754	24.4604	24.1007	24.1135	23.9286
BFDV	17.3469	27.957	24.0803	23.0769	30.3249	35.8268	29.8851	29.4574	33.2016	31.0757	30.8594	24.4813	31.8898	29.4118	26.3736	29.6154	32.567	31.3433	32.8185	32.4324	26.3736	34.0426	27.5261	28.8618	24.1206	23.1884	19.214	24.5455	23.4615	19.2623	21.6931	22.2628	26.0417	25.1825	26.0073	23.0189	21.4286	26.4706	29.1262	29	25.9843	22.8873	23.9437	23.3216	23.3216	23.9437	24.8227	23.8754	25.5319
SgCV	19.6078	29.7297	21.7949	26.1981	34.0659	30.2326	34.2205	32.0312	32.5397	32.8185	30.9804	29.7297	29.4574	33.2031	29.0323	30.1527	25.6849	33.209	31.5175	27.6515	28.9963	23.0769	33.2226	32.6772	22.9268	24.5353	21.659	25.7009	22.0149	21.3389	23.7569	23.4875	28.0423	24.8201	28.1955	24.812	19.3277	26.1682	34.9515	26.2136	22.5296	21.9931	22.7586	23.1034	23.1034	23.1034	22.4138	24.1379	23.741
BatCV	19.4079	28.4946	26.4026	27.6527	33.1034	32.1569	36.3985	32.2835	34.7826	31.2741	33.7165	31.7269	35.8566	29.8851	31.3869	32.5758	33.4601	28.4722	31.3208	27.5735	28.8889	21.0843	29.6552	26.6917	23.1156	20.5387	24.7423	22.7273	25.1773	27.3109	24.3386	22.0217	26.0417	20.7273	25.8427	23.1884	24.2798	25.9259	28.8462	21.3592	21.8391	21.0884	22.7891	22.7891	22.7891	22.7891	21.4047	24.3243	20.5387
PCV-1/2a	19.8675	32.4176	27.451	27.5168	31.5068	31.4961	35.4717	30.2326	33.3333	30.6513	32.5581	30.1158	32.4324	30.3846	31.3653	30.2682	30.2583	29.9652	31.2977	30.9701	32.4723	26.0606	31.4685	28.1369	23.0392	22.3827	21.4592	19.6347	23.7589	24.3802	23.8342	21.3793	24.1206	19.2982	21.1806	25.5319	22.7092	28.3019	28.8462	20.202	21.2121	21.0702	22.6351	23.3108	23.3108	22.973	24.1497	22.5589	22.4561
PCV-1	20.4698	32.4176	27.7778	26.8456	31.5068	31.4961	35.0943	29.845	33.3333	30.2682	32.1705	29.7297	32.0463	29.6154	31.3653	29.8851	29.8893	30.2083	31.2977	30.597	32.4723	26.0606	30.7692	28.1369	23.0392	22.3827	28.4974	19.6347	23.4043	23.9669	23.8342	21.3793	23.6181	19.2982	21.1806	25.1773	22.3108	28.3019	27.8846	20.202	20.8333	21.0702	22.6351	23.3108	23.3108	22.973	24.1497	22.5589	22.1053
PCV-2	19.1558	32.967	26.5372	26.2295	31.1644	32.8244	37.8788	31.2741	33.5907	32.0611	32.8185	29.6154	32.0463	31.6602	31.5018	31.5589	31.6176	30.5263	31.1787	31.8352	28.8889	25.3086	32.7586	28.1369	24.8756	22.7437	25.5208	21.0762	22.6148	25.3112	25	24.4755	24.1206	24.6429	22.695	23.0496	22.7273	31.4815	29.4118	21.3592	20.9125	25.5172	25	24.6622	24.6622	24.6622	24.3243	24.5734	21.831
BoCirco	19.1558	33.5165	26.8608	26.8852	30.8219	32.4427	37.5	30.888	33.2046	31.6794	32.8185	29.2308	31.6602	31.2741	31.1355	31.1787	31.25	30.1754	31.1787	31.4607	28.5185	21.3836	33.91	28.1369	24.8756	22.4638	25	21.0762	22.6148	25.3112	24.4444	24.4755	25.6281	24.6429	22.695	23.4875	22.7273	30.5556	28.4314	22.3301	21.7557	25.8621	25.3378	25	25	25	24.6622	24.5734	21.831
AaCV	21.147	26.4865	24.9097	26.2238	32.6007	31.5175	27.4436	30.7087	32.8	30.6202	31.0757	29.0698	32.5581	32.9412	27.7567	25.5725	31.0606	33.9921	30.916	30.566	29.9625	23.8994	29.6029	25.3788	22.8426	21.6912	19.7309	19.8157	18.797	16.8776	22.7513	22.7106	26.5957	24.2308	22.2642	16.9742	18.2186	28.7037	28.8462	27.1845	20.9302	20.2206	21.3235	21.3235	21.3235	20.9559	20.073	22.3443	19.9288
DaCV3	22	24.3523	25.8964	20.9016	24.3028	29.2079	31.25	29.064	28.6408	28.7805	23.301	26.3682	27.5362	31.7308	26.5116	33.1707	26.7544	26.2136	28.169	25.6039	26.9406	21.1538	30.2419	29.7561	22.2222	21.519	19.3396	21.0784	27.6498	25	25.6831	28.3784	27.5676	28.5714	22.87	20.5357	21.608	23.5849	22.1154	21.3592	26.9058	26.5217	27.5109	25.8621	25.8621	25.8621	27.7533	26.5217	26.2931
DaCV3a	17.7852	26.943	23.0769	21.9858	25.5034	29.064	30.1435	32.0388	31.068	27.7512	24.7573	25.9615	28.0193	33.1731	29.7674	31.7073	29.386	24.1706	27.23	26.57	29.4643	21.6867	30.303	30.2439	24.5	17.1821	21.0526	22.3301	23.2558	25.4808	25.1337	27.4336	26.455	29.0909	23.6641	19.1571	16.3636	20.7547	23.5294	23.301	29.4643	20.4461	19.8529	18.1481	18.1481	18.8889	20	17.4825	17.1533
BaCV	19.8083	29.4118	23.5669	22.082	27.3585	28.1853	33.3333	28.8973	30.2682	33.463	30.6202	30.1158	30.5344	29.845	29.7491	31.6794	33.935	31.0469	29.3233	29.8507	26.6667	23.4899	27.6094	26.5152	23.3161	21.7391	26.8293	21.9298	24.3816	26.0684	20.8556	20.4152	21.7172	23.7589	21.1268	20.7273	19.4093	30.5556	22.1154	26.2136	22.6415	21.4533	21.875	21.1073	21.1073	20.7612	21.1073	21.1806	22.028
SaCV-23	18.5053	25	20.4152	23.7113	26.8382	31.1024	26.9962	29.9595	29.9611	29.572	28.9796	30.5439	29.4118	29.6875	25.6604	27.8626	25.1825	29.2593	26.3941	27.5472	27.1375	24.2236	31.5412	26.8482	20.1005	22.3827	17.9167	24.5455	23.5294	20.7792	26.2032	17.7305	22.5131	20.8029	20.8791	23.3333	19.7479	24.0741	26.9231	25.2427	20.5534	21.2014	20.5776	22.1831	22.1831	21.2996	21.4789	21.4286	20.8333
BtPOA/2012/VI	18.2222	27.933	24.569	24.3363	27.4775	21.2963	26.3889	23.7209	24.0741	25.2336	21.7593	25.5814	23.2877	21.9178	24.3243	25.9091	22.2222	23.1481	24.0909	23.1481	25.9091	29.771	27.5862	21.1982	22.6316	17.6211	22.7027	19.1781	20	21.1712	20.765	22.5664	20.5263	21.2121	23.8095	20.9607	18.6667	16.6667	20.3883	22.449	18.9427	24.2991	24.7664	23.4234	23.4234	23.6111	20.6422	25.6881	25.8772
CyZM36a	21.673	23.7569	22.0588	25.3623	30.916	32.0611	33.2046	30.7087	31.9066	30.9804	28.6822	27.668	30.2326	31.25	28.6275	32.4324	28.1369	29.845	32.0158	26.9231	25.188	32.3529	31.2727	29.6	24	21.5094	21.4612	25.9259	25.2874	21.3974	26.4865	24.2424	24.4565	28.9575	23.4201	23.6434	25.8772	28.5714	32.6923	27.2727	23.1373	22.4265	21.0909	22.7941	22.7941	23.8806	21.4545	21.8045	22.3529
CyZM32	20.1493	25.8065	22.4265	27.0073	31.6794	31.6794	32.8185	30.5556	30.7393	29.2969	27.5194	26.8775	29.845	32.9412	29.5276	31.0345	28.1369	30.3502	32.4219	28.4047	24.6269	23.6364	34.3066	30.4	22.5	23.3962	22.2222	25.6881	23.97	20.8511	26.8817	23.8636	23.913	28.1853	23.0483	23.2558	25.8772	29.5238	34.6154	27.2727	23.7548	22.7941	22.0588	23.1618	23.1618	24.2537	23.6162	21.0526	24.8062
CyZM50a	18.3521	25	22.4265	25.9124	30.5344	31.2977	32.9457	30.1587	29.9611	29.8039	28.2946	32.3276	30.2326	30.5882	30.5556	30.5019	27.8626	29.4574	31.4961	28.4047	24.9071	23.0303	33.2117	30	24.8705	20.6767	22.2222	25.4545	23.97	20.4167	25.9459	23.1061	26.738	26.2357	23.0483	23.4615	24.5614	28.5714	34.6154	29.2929	21.7391	23.6842	23.6842	24.6212	24.6212	24.1509	22.7612	21.8045	23.4848
CyZM01	19.8502	27.2222	21.7228	25.3623	32.1839	31.8008	32.0463	30.0781	31.25	30.5882	28.2946	26.8775	29.4574	31.25	28.2353	30.7692	27.7567	29.0698	32.9365	26.9231	24.2537	23.6364	32.8467	29.8805	24	23.7548	21.7778	24.5455	24.4361	21.2766	27.7174	24.8092	29.2135	26.4591	22.3048	23.4615	26.5766	27.619	32.6923	28.2828	22.9572	22.2222	22.963	22.5926	22.5926	25.0936	21.2454	20.3704	22.9008
CyZM38	17.9775	27.2222	22.4719	26.2774	31.2977	30.5344	32.0463	29.3651	30.3502	30.8594	27.907	25.5906	30.2326	31.6406	29.5276	30.7692	28.1369	29.845	32.8063	27.6923	23.5075	23.6364	32.8467	30.8	24.2268	22.1805	20.8889	24.5455	24.2424	22.1277	28.1081	24.6212	23.3696	28.0156	23.0483	24.1379	26.009	28.5714	32.6923	29.2929	22.5681	23.9852	24.7232	24.3542	24.3542	26.1194	22.6277	21.9331	23.2824
CyZM54	19.1011	26.6667	23.221	27.0992	32.8244	32.0611	32.8185	30.1587	31.5175	31.25	29.0698	26.378	31.0078	32.0312	29.9213	30.3846	27.4436	29.845	33.2016	28.4615	24.6269	23.0303	32.4818	28.9683	24.2268	21.8045	20.9821	25.4545	24.0602	22.5532	28.1081	25	26.2032	24.5353	23.4201	24.5211	26.4574	27.619	34.9515	30.303	22.9572	24.3542	23.2472	22.8782	22.8782	24.6269	21.1679	22.0149	23.0769
CyVN	17.3759	26.6667	21.6028	27.037	33.213	31.2977	31.2977	30.83	31.3953	30.888	29.4574	27.0588	29.845	31.0078	28.7356	31.5589	29.3233	29.304	32.5581	30.7692	25.0923	21.2121	32.7402	30.1158	27.3684	22.9927	22.3744	21.7778	21.0714	20.9877	28.6486	21.223	28.1915	23.4657	24.5614	23.3083	25.6303	31.4815	33.6538	27.2727	23.7354	23.8596	23.1579	23.8596	23.8596	23.8596	22.5694	21.3523	22.5806
CySwine	20.9738	26.1111	22.7941	26.3736	33.2061	30.916	32.0158	29.6443	32.8125	29.9611	29.0698	32.2034	28.9575	32.1569	29.2969	31.5385	28.2443	29.572	32.9412	28.7938	25	24.2424	32.491	30	25	23.3962	21.0526	24.6512	25.283	19.1667	27.5676	23.7037	22.6316	28.0769	23.7037	23.7548	24.2424	28.5714	33.6538	27.2727	24.3243	25.0923	25	25.0923	25.0923	25.7463	23.9852	22.3881	22.5191
CyZM41	18.1818	24.4444	23.6559	26.5734	32.4818	31.6794	32.8185	30.83	33.463	30.3846	29.0698	25.9843	30.6202	31.6406	27.881	29.9242	29.8039	29.588	32.2957	29.771	25.5556	21.8182	31.8021	30.2682	27.7174	23.9852	20.5479	22.0721	25.4682	20.2479	26.2032	25.641	29.0323	24.9097	25.2669	23.3083	23.5043	31.4286	35.5769	28.2828	24.1379	25	23.8095	23.913	23.913	24.5421	22.8261	23.2727	21.5328
CyZM62	20.9924	24.8619	21.7228	24.8175	30.916	30.916	33.2046	30.7087	32.4219	31.1284	29.4574	28.8538	30.2326	31.3953	31.0757	31.9231	31.3953	31.25	33.5968	28.4047	25.7463	32.8467	32.7273	30.8	20.5882	26.5152	23.7209	26.7281	26.9076	24.1228	30.0546	23.1343	22.3404	27.2031	22.5926	27.0588	26.6667	25.7143	34.6154	31.3131	28.4585	22.0588	21.8978	24.0741	24.0741	24.7191	22.3443	21.0526	20.5224
VS5700009	17.3432	24.581	23.0769	28.4644	30.6513	31.8008	33.5907	36.8201	33.9844	32.2957	28.4047	27.668	28.7356	29.0698	30.2326	31.4176	28.5171	30.1158	32.2957	27.5862	24.812	32.6087	32.13	26.7717	22.8426	22.4806	20.9091	22.9358	28.8618	22.0779	26.8817	23.166	26.9663	24.8092	23.3083	23.8462	23.2759	28.1553	28	31.068	21.1155	26.8382	26.1029	26.7399	26.7399	24.0876	27.5735	26.9962	24.5353
CyTN18	20.9386	27.2222	20.2847	23.9437	31.1024	27.8626	31.3953	27.5194	30.315	31.2253	27.8431	25	27.6923	25.8687	27.0992	29.6154	26.5455	28.3525	30.1158	26.8199	26.1029	28.2759	32.8671	27.1654	24	20.438	23.5023	23.2143	23.0483	23.3051	28.7293	22.1402	23.1959	19.3548	23.8806	22.4335	20.8333	24.7619	35.5769	22.3301	22.9572	19.4853	20	19.6364	19.6364	19.6364	20	23.6641	24.3346
CyPKgoat21	17.3913	23.2044	22.7437	25.9928	31.1787	31.8008	34.4961	30.6773	33.5938	31.2741	29.4118	24.8062	30.7692	30.2326	31.6602	30.4183	27.1375	31.3953	29.8113	26.9962	25.4682	29.927	30.5455	30.9524	22.2222	24.3346	21.267	20.3704	23.6641	24.8889	24.8619	24.8092	27.4725	23.7037	26.4925	25.3906	18.0672	30.1075	29.1262	26.4706	23.9216	21.8519	22.5926	21.8519	21.8519	22.5926	24.1758	24	22.5926
CyPKBeef	17.3913	23.2044	21.147	25.6318	31.1787	31.8008	34.4961	30.6773	33.5938	31.2741	29.8039	24.8062	30.7692	30.2326	31.6602	30.4183	27.1375	31.3953	29.8113	26.9962	26.2172	20.9877	30.5455	30.9524	22.2222	24.3346	21.267	20.3704	23.6641	24.8889	24.8619	24.8092	27.4725	23.7037	26.4925	25.3906	18.0672	30.1075	28.1553	25.4902	23.9216	21.8519	22.5926	21.8519	21.8519	22.5926	24.1758	24	22.5926
CyNG15	19.6364	26.8817	22.7437	26.1818	29.5019	32.6848	29.2308	28.5156	28.5714	28.7938	28.4047	28.5714	31.6602	31.5385	26.8939	30	29.6154	28.2353	29.1667	29.8851	25.9542	23.7179	29.8561	24.9012	26.8041	20.9559	18.3406	21.267	20.7692	19.8238	20.765	21.1321	25.3968	20.8955	25.2918	18.8679	19.4805	21.2963	29.1262	21.3592	23.8095	25.1852	25.5556	24.6324	24.6324	23.8971	23.5294	24.0876	21.7228
CyPKgoat11	18.9091	24.7312	23.741	22.5926	29.4574	31.5385	31.6206	30.0781	30.888	31.1024	29.9213	28.5156	30.888	32.4324	28.5171	30.3846	27.8626	29.1829	34.6774	31.3953	26.6917	23.1707	30.0725	27.9528	21.8579	20.073	19.1781	20.2703	18.5185	18.3761	23.5602	21.5094	26.2032	23.2283	21.4815	19.6226	20.6897	27.1845	25	21.5686	23.0159	18.2156	19.3431	20.1465	20.1465	19.2593	17.9487	20.2206	22.3881
CyPK5006	16.9065	27.1739	22.7437	25.3676	25.1908	31.9231	29.5276	29.2969	31.9066	28.5156	28.6275	27.4131	28.7356	30.7692	26.5152	30.3846	26.3158	27.7992	32.5301	30.7692	27.3764	21.9512	31.0469	28.6853	21.7172	18.6131	17.4672	19.457	19.3798	18.6957	21.1957	19.2453	23.5602	21.0728	20.9924	19.1011	20.0873	21.2963	25.9615	23.5294	20.3065	18.4502	18.8192	18.315	18.315	18.315	18.315	18.75	19.3309
CyPK5222	16.3043	27.4194	26.3736	26.1993	30.2682	31.8008	32.0463	29.4574	30.5019	31.5175	28.7938	31.7073	28.5714	31.9231	28.7879	29.5019	28.1955	30.8594	29.6875	29.6578	26.1194	24.2038	32.13	28.7938	25.1282	18.4783	16.4557	18.3857	17.2932	17.9916	26.4865	16.3636	24.7368	22.9249	24.9042	21.1321	20.0837	25.9259	30.0971	24.5098	26.506	22.0974	20.5128	19.2727	19.2727	20.3636	19.7802	21.6912	21.0909
CyChimp11	18.1159	28.1768	22.8261	27.2388	28.2443	30.7692	27.8626	28.4047	30.1158	27.7992	26.3566	26.5385	30.5019	29.2308	28.5171	26.9962	25.9259	28.2946	28.7313	26.2357	26.9663	22.2892	31.4286	25.3968	22.335	21.7228	18.7773	22.2222	19.6911	18.4874	23.4043	23.4848	24.3243	17.7778	23.4848	21.0909	23.0769	25	28.8462	23.301	26.1224	22.0588	22.1402	20.3636	20.3636	20	20.7273	23.7037	19.2029
CyChimp12	19.6364	28.1768	22.4638	27.1375	26.7176	31.1538	27.4809	28.0156	28.6822	28.1853	26.7442	26.5385	30.1158	29.5019	28.7879	27.3764	26.6917	29.0698	28.9575	25.8555	26.4925	24.0964	32.6087	25.3968	22.8426	21.7228	17.9039	22.2222	21.7054	18.0672	23.4043	21.2687	22.5806	17.4074	22.7273	21.0909	22.6496	25	28.8462	22.3301	26.1224	22.3443	22.5092	20.3636	20.3636	23.5294	22.5455	25.1852	21.0145
PK5510	18.705	26.738	20.5776	25.641	28.4615	31.0345	28.8462	25.969	30.2326	29.9611	27.6265	26.7442	30.2326	30.3846	29.6154	30.4183	29.771	30.0781	32.1569	29.0698	26.4925	21.2121	30	27.7778	23.9583	21.5909	16.9565	23.5849	20.2335	16.5289	20.8333	21.1679	25.3968	22.5191	23.3083	21.0728	22.7679	30.303	23.0769	25.4902	22.0532	24.9071	22.4638	22.8782	22.8782	25	23.6364	23.7037	21.0526
CyNG14	16.8421	27.2727	21.9081	21.8638	32.6848	33.8462	32.1705	28.4047	31.1284	30.7393	28.0156	28.2946	30.6202	32.0463	28.6765	32.0611	28.6792	29.4118	29.6578	29.1188	28.6245	26.7123	34.2657	29.2969	25.3886	18.1495	19.457	19.7368	19.6296	20.0855	26.178	24.812	23.9583	24.5136	24.6154	23.5955	21.6102	24.2718	33.0097	25.2427	24.498	20.5776	20.5882	20.2952	20.2952	20.9559	19.4946	21.0332	23.8806
CyBt	15.9091	28.7293	22.7106	24.3636	26.4368	33.9844	28.8462	25.969	29.9611	28.6275	25.1908	26.1719	26.8199	26.0536	28.626	29.7297	27.5862	26.7442	27.2727	28.4585	28.7356	23.1707	30.2158	27.7778	22.6131	22.1402	17.9487	19.2825	18.3594	16.1017	22.8261	22.4	21.9895	22.8346	24.6094	19.1882	19.1489	25	25	27.451	20.4724	19.1729	19.3309	18.3521	18.3521	20	15.3846	22.5092	21.5827
YNBtCV4	16.2455	25.5556	24.8175	25.2788	28.7938	30.7692	28.4047	27.3438	30.6202	29.0698	27.3438	25.8065	29.1829	30.8594	28.1853	28.2443	28.9575	28.9062	30.3502	29.1188	27.9245	20.3822	35.2518	29.8387	23	19.7802	18.1416	22.1719	20.7031	17.7215	26.087	23.4127	28.1081	19.8473	22.0472	20.6767	23.5556	24.0741	25.9615	24.5098	24.1245	19.3309	20.6642	20	20	20.2952	19.0476	18.5874	18.6131
CyNG12	17.6895	25.8065	21.978	22.8782	29.6578	29.6154	31.2741	32.1569	30.5019	28.4047	26.2548	25.6705	30	29.5019	27.6923	29.8113	28.1955	29.7297	27.7154	28.1369	23.7037	24.2038	28.4698	26.1719	24.2268	22.4719	21.9731	23.5849	23.1405	21.5859	25.8242	21.4815	22.449	20.229	22.7799	20.5224	22.807	24.2718	24.5098	27.451	23.2932	21.1111	22.4638	21.3768	21.3768	22.4638	21.7391	19.6364	17.0819
BatGF4c	17.6692	25.5556	22.0641	24.7273	28.5714	31.9231	34.8837	31.3953	32.0312	29.9213	30.9804	30.0395	31.5175	32.6772	29.2308	33.2031	31.8008	30.1158	28.7879	31.6794	28.9474	21.0191	32.9749	26.9531	21.608	19.7802	15.9483	22.2727	21.3439	18.2203	22.9508	22.9323	26.3736	23.8462	24.7012	17.2285	21.4592	28.3019	23.5294	27.1845	22.9249	21.223	22.6619	22.3827	22.3827	21.9424	22.6619	21.8182	21.0714
YNBtCV2	21.4559	27.4194	22.0149	21.8045	29.2308	31.3953	33.3333	28.1853	30.4688	29.6875	29.8039	27.8431	29.1188	29.8851	28.5714	32.1705	30.4183	30.9804	30.3846	31.0078	29.6578	22.293	31.9853	27.5591	24.2105	22.5564	24.5098	21.1009	20.4724	17.5732	22.7778	20.9125	23.5294	18.3521	22.6562	19.6226	19.0678	22.2222	32.6531	24.2718	20.4724	22.3881	23.8806	21.0332	21.0332	22.5092	22.1402	23.7918	21.1321
CyPK5034	20.0743	28.1609	21.6117	24.2647	29.4574	30.6202	34.6614	30.3502	31.7829	31.2253	29.5276	29.249	32.1569	28.7356	31.1787	32.1705	28.0899	31.1284	30.5019	27.6923	23.4848	21.6561	31.8681	26.8482	25.1282	17.3432	17.4672	21.5247	22.3577	19.6581	20.7447	20.9738	22.3958	21.7228	19.7026	17.3432	19.5021	27.7778	21.3592	30.3922	23.1373	22.3485	21.6418	21.2687	21.2687	21.2687	18.9591	24.2424	19.7761
DaCV1	19.2568	23.2323	21.8241	26.6212	27.2727	33.9768	28.0303	27.8626	28.0769	28.4615	26.1719	24.8092	28.7356	29.845	27.5735	30.2682	28.3154	26.3359	30.2239	28.8973	24.8175	21.6867	28.4314	30.1961	19.1176	20.8633	22.6415	17.2566	18.3824	15.7676	19.3548	17.6259	25	19.2593	18.8406	19.2029	21.03	23.3645	23.301	23.301	23.2283	17.5258	19.3103	18.3453	18.3453	19.1489	17.6471	20.3704	18.9781
DaCV4	14.5215	19.797	21.0526	24.1611	28.626	30.2682	29.845	28.1853	28.4047	27.2374	27.8431	25.9542	31.6602	30.2682	29.4118	29.7297	28.1139	26.3566	29.6154	27.3077	27.4436	23.0303	26.5574	25.4902	19.5122	20.2128	23.1132	19.9115	21.1111	21.8487	21.164	21.4815	25	16.7883	21.6912	18.5874	25.1064	25	33.6538	26.2136	22.7451	18.2143	20.8633	18.9286	18.9286	19.573	17.9577	19.2982	20.3704
DaCV5	23.3083	24.8619	21.8978	24.6324	28.626	30	31.1538	28.7938	30.6202	28.5156	28.7938	29.2308	30.1158	30	28.0769	28.7356	28.6792	30.5882	31.5589	32.9457	26.8939	17.7914	29.2419	28.1124	19.2893	17.4721	19.5556	20.7207	21.3439	19.1111	25.8242	23.0769	28.6517	19.1571	25.9109	20.5993	19.9134	25	31.068	24	23.4818	18.75	18.9091	19.708	19.708	20.3636	18.9091	18.6813	20.9386
FWCaCyV	22.9787	26.9663	21.7213	27.459	31.2236	31.2236	29.7071	30.0429	30.5085	30.9735	30.2128	29.0043	29.4118	30.5439	31.4655	33.4746	30.3419	32.5893	36.087	32.0513	25.1029	25.4902	28.0488	27.7056	22.6804	23.6052	19.1388	18.9573	17.8138	16.6667	20.6522	19.1837	22.3404	19.8347	19.5833	19.0871	18.9189	26.2136	28.1553	25.2427	21.9298	20.7317	22.3577	21.5447	21.5447	22.2222	21.5447	23.5537	24.6809
DaCV2	18.9542	25	22.1184	25.8065	24.7678	33.463	30.2682	31.1284	31.3953	29.6875	31.25	27.2031	30.038	31.9231	31.25	31.6794	29.6296	32.1705	31.203	28.0303	26.2774	21.0191	31.6923	29.3436	24.7475	19.4079	26.7281	20.9607	22.2656	19.5833	24.0642	24.7232	24.4792	22.6277	22.4719	22.1374	22.3684	31.6832	25.9615	24.2718	25.498	19.8582	23.8596	22.6148	22.6148	24.2958	20.6294	23.0496	22.3022
HCyV	21.4022	24.1758	24.1758	25.7463	29.6154	30.2682	29.6443	28.2946	31.1538	28.5156	30.83	26.6667	29.6875	31.25	28.9575	29.1188	28.1369	27.907	28.4047	28.0156	26.6917	21.4286	32	27.6265	23.2804	19.5572	17.3913	19.457	16.5385	18.1818	22.3404	23.7736	22.4599	20.3008	22.8464	20.4461	18.75	26.1682	27.1845	25.7426	22.3108	19.1336	19.2029	18.5455	18.5455	20	18.9781	20.7273	16.5468
FelineCV	16.4794	22.2857	20.2206	22.7612	28.9062	31.2741	29.8851	29.6	30.1587	28.9062	31.0757	25.9843	25.9843	26.087	28.7938	30.4348	28.4047	28.5714	30.0781	30.0813	28.7356	27.451	30.5147	24.3028	19.403	20.6767	23.5577	18.1373	21.3115	19.2308	19.5652	23.622	22.5989	22.0408	23.4818	19.305	20.339	26.8519	25	27.451	23.5772	18.9189	18.1467	19.3798	19.3798	18.5328	19.305	18.7739	25.1938
SI00003	21.9277	24	18.9091	17.6611	21.7188	29.8113	26.0073	29.8039	26.6409	25.1969	21.374	26.378	24.6212	27.9528	30.6859	28.9963	26.6667	25.6579	31.1787	26.4706	27.5735	26.506	16.1337	29.1045	28.8557	21.4689	21.4876	26.2931	25.3165	28.9157	25	22.293	26.5	22.6006	27.1875	22.0126	24.8031	37.037	31.7308	30.0971	21.9269	21.2209	22.8169	20.5279	20.5279	20.6395	20.8696	23.796	22.7528
DLaCV-7	20.4013	28.3333	21.8855	22.3684	27.2109	25.6705	26.2745	27.3438	27.1318	27.6515	23.622	30.2521	31.7269	29.6748	28.8462	29.845	28.3019	29.0441	28.8462	25.6604	25.7463	27.2059	24.1042	28.2443	26.3441	21.147	18.1818	19.2825	22.2222	24.3478	20.4188	21.4286	25.8242	21.4545	20.8633	18.4669	20.8511	24.0741	29.1262	20.5882	17.9487	19.6552	17.9661	20.1389	20.1389	20.1389	19.863	22.3368	24.8299
SI00349	19.7619	27	20.4082	20.3837	24.6875	31.0345	27.2059	30.5221	31.2253	31.2741	24.5136	29.1667	28.5171	28.9575	29.4737	30.5019	30.1418	27.0358	26.2774	28.3019	27.1429	23.9264	18.3359	24.3346	26.9608	23.1405	23.9669	28.0172	27.4448	27.5304	27.0408	25.3968	28.1407	28.5266	26.875	24.1486	25.7812	33.3333	39.4231	35.9223	24.6753	20.2778	19.7222	18.8889	18.8889	19.3906	19.3906	24.4186	18.9802
RW-C	19.9301	25	22.4561	20.6522	29.6296	32.5397	27.6923	25.7937	27.2	26.9231	24.4	32.7801	28.4585	29.0698	29.0698	31.6406	25.7576	28.0576	32.0312	29.1188	29.7297	36.9231	30.6569	26.1719	25.8427	21.1111	19.2982	20.0935	20.7171	18.4211	23.3333	24.8092	23.9796	23.3716	23.6842	22.0149	19.6653	26.8519	35.0515	25.7426	22.8916	21.1321	19.7842	21.3483	21.3483	21.3483	22.8464	21.2996	21.7391
LM28925	18.8153	28.1768	22.6027	26.3345	27.3723	27.5862	24.2424	28.2353	27.5194	26.0536	25	25.9542	26.7176	32.3077	26.9373	30.888	28.0769	24.0876	28.4615	30.0781	27.9693	24.375	27.2085	28.2353	21.7172	21.673	18.2203	21.6814	18.2836	19.3966	20	21.1896	26.178	20.073	22.1374	13.4058	17.9916	30.5556	25.2427	25.2427	17.4905	22.2628	21.9424	22.9391	22.9391	21.5827	22.2628	20.0704	18.3746
GOM00010	19.0476	30.1075	16.3462	16.707	21.5548	24.7967	29.3233	27.2727	27.7344	31.9672	23.9382	28.8703	29.0984	29.4574	32.0463	27.5862	26.1194	24.8322	30.038	36.8217	20.3774	26.3804	19.3717	30.1158	28.4314	20.3966	22.5	26.6667	26.8852	28.2158	23.5897	24.7588	26.5306	20.9375	25.3205	22.7273	26.2745	36.1111	28.1553	25.2427	22.2973	22.7811	21.5976	22.3881	22.3881	21.5976	23.8095	24.7706	18.0758
AHEaCV20	20.8661	21.164	21.4844	20.8494	25.0965	31.0924	32.0675	29.1667	29.1139	26.4706	26.4706	31.7797	26.971	30	28.6344	27.897	28.3401	32.3144	30.3279	28.5714	25.6	20.3704	30.2326	27.897	19.697	25.098	23.6264	18.75	21.8254	20.4545	19.6891	23.6735	23.9583	21.7742	20.3922	23.8866	20.1754	25.9259	18.2692	28.1553	21.9828	18.9922	19.7674	19.4553	19.4553	19.8444	19.8444	19.3798	23.622
RW-B	18.6667	25.6281	16.5803	19.888	31.0145	30.038	28.4133	30.038	29.5455	31.4394	30.6202	30.0752	33.2061	30.1887	29.5775	32.8358	29.3333	29.5082	32.1033	33.5793	28.1139	26.875	20.25	27.4074	27.9188	15.2239	21.1618	22.6244	20.7792	23.8866	23.9796	22.6481	24.4681	18.7702	24.8252	23.6667	24.0157	30.5556	38.4615	33.9806	25.8389	27.3585	26.7081	27.0186	27.0186	27.0186	26.087	24.2991	23.7342
CNaCVK	20.5882	24.8588	23.4266	25.0883	29.9625	25.3788	27.1375	28.4615	31.7647	28.0632	30.1158	29.1188	30.9237	28.8462	27.2031	25.969	27.5862	24.7232	26.8939	26.4925	23.6162	22.9299	31.5412	28.0632	25	19.4346	23.1818	21.8182	19.8502	20.1717	21.875	20.3704	18.6869	22.7799	19.4853	19.1729	22.8448	26.8519	34.6535	23.301	20.1581	22.3443	21.1679	22.7106	22.7106	22.7941	22.5092	17.5627	21.7082
FdaCV	17.6895	24.5902	18.5315	23.1579	31.8182	31.8008	30.2583	30.5344	32.549	31.4394	27.907	29.7297	30.6202	29.8039	29.368	30.1887	30.916	28.7879	31.6981	29.368	25.4682	21.6049	25.5319	27.027	29.4118	20.5036	22.2222	19.7368	23.97	22.1739	20.8333	21.7712	19.3878	21.3235	20.2166	17.7778	17.9916	25.9615	20.1923	29	18.5328	19.4139	21.2687	19.7026	19.7026	20.8955	20.8791	21.8519	20.2166
LDMD15	22.8782	22.6316	21.4533	27.5986	33.8403	28.7879	31.4176	33.0739	33.4601	33.3333	31.1024	30.303	34.4828	29.8113	28.1369	26.8657	32.0896	29.3893	32.5581	30.855	24.5421	21.0191	29.5775	29.572	28.2178	21.831	20	23.7443	21.2121	20.4348	28.0899	20.438	22.335	17.8322	22.5681	21.8638	22.9787	27.7778	26.9231	28.1553	17.7122	21.4286	19.0972	21.2014	21.2014	19.0972	18.75	19.9301	19.6429
AHEaCV7	18.0921	20.3125	18.8498	24.2718	32.1799	33.7121	32.7206	33.5878	34.0996	31.2977	33.4615	29.434	31.1787	29.5455	28.2686	31.6981	32.971	26.5734	31.9703	34.8315	28.8321	29.8611	31.2715	31.8352	22.1675	14.1914	25.5208	20.9821	21.147	18.6722	21.5054	23.5294	19.4737	21.3235	20.9386	20.1413	19.2	26.8519	25	28.4314	20.1439	19.3443	20	20.1987	20.1987	20.5298	19.6667	20.7792	19.4079
LDMD10	21.2454	23.913	22.9965	19.8606	29.6992	32.3194	30.2239	31.1538	31.9392	34.2308	27.4809	30.1887	33.5849	30.7985	31.6364	28.5714	27.1429	27.4131	30.597	29.6992	27.3723	34.2466	28.8136	26.4368	25.6684	22.028	19.7309	20.362	22.4409	22.2707	21.0526	23.8971	24.3523	21.8978	24.3446	19.3548	17.3913	28.7037	28.7129	27.1845	17.1533	20.5128	20.1465	20.5128	20.5128	20.8791	22.3048	18.9286	18.4028
LDMD8	17.5573	25.7576	18.9247	17.0854	25.8547	29.2181	30.6773	27.7311	28.6307	30.1205	28.4519	30.8642	31.2757	31.8777	28.8538	31.1475	29.8387	29.6552	29.2683	31.9502	23.9044	25.3012	24.4726	25	24.2718	16.9492	23.2068	24.1228	19.1083	22.1774	23.0769	18.9274	21	20.1863	22.508	23.6066	21.1765	32.7103	31.7308	28.1553	22.9965	18.4971	17.6136	17.3295	17.3295	18.1303	17.4648	18.2081	20.5797
McMurdo-4	16.9697	24.2268	20.059	24.159	33.0986	31.4394	31.7343	33.3333	28.7938	31.1538	30.7692	35.0195	33.2046	30.3846	32.9787	31.6981	32.2917	28.0277	35.3383	34.717	27.2085	29.8137	26.9113	27.9245	19.5	21.1538	20.362	25.6881	24.8148	22.4066	23.8342	22.1453	22	20	20.202	17.1141	21.5447	33.3333	24.5098	29.703	20.2128	19.8738	19.2429	19.5584	19.5584	20.5696	20.2532	19.9367	20.625
LDMD1	16.5192	27.5676	22.2535	20.3125	31.7507	30.038	31.4815	32.9502	32.1839	31.1787	28.7402	28.9575	28.4615	28.4615	26.9373	27.7154	30.3704	28.1967	28.7313	32.5926	24.6324	22.8395	22.8814	28.7879	29.1892	17.2727	22.6337	20.2703	20.0669	23.2068	24.0437	23.4432	25.1256	22.8477	22.807	22.5694	21.9008	25	30.0971	30.0971	18.7713	20.679	19.5652	21.3622	21.3622	20.625	20.122	21.3622	20.6061
RodSCV	19.3069	25.8621	28.866	26.1538	28.7129	29.6875	32.1244	30.2083	32.9787	28.2723	28.4211	29.1667	27.0833	21.7172	31.2169	29.5699	31.6062	28.125	27.2727	27.4611	26.1538	29.3233	26.601	33.3333	21.2291	26.9036	20.339	21	24.5	21.2121	18.5393	22.6131	23.6686	22.5641	24.5	24	22.9167	20.3883	18	18.4466	21.2121	17	19.2118	22.7273	22.7273	22.2222	15.7635	18.7192	18.8119
McMurdo-6	15.0943	24.7312	21.8069	23.5849	27.3684	25.8555	27.3408	25.6705	26.4368	25.3788	28.125	28.4	25.0965	26.3566	22.9091	26.6917	28.8462	22.9965	21.4286	23.7037	26.8657	25.3012	27.6667	24.2424	21.4286	21.5548	19.1304	20.4651	23.2143	16.9492	20.5128	18.7279	20.3046	19.7952	16.5541	22.9391	21.9512	25.9259	27.8846	19.4175	18.662	24.1722	24.3333	22.2591	22.2591	22.2591	20.598	21.7532	19.7411
GOM03193	18.0905	33.1492	22.5728	22.8487	31.8707	31.9392	36.4312	33.3333	32.8244	34.981	34.749	36.5759	37.6426	35.7692	33.0935	34.4569	38.4328	34.5277	34.4697	35.0746	28.0443	30.2469	21.8818	27.8626	22.8155	19.7708	20.1681	25.7919	24.5955	31.9672	27.1795	24.2623	23.4694	23.2484	19.5513	24.6753	27.0161	33.6449	21.1538	34.9515	21.6495	20.5438	21.4286	18.5915	18.5915	20.5438	21.0843	20.1807	22.3188
SaCV-22	20.7746	36.6667	22.3022	26.8551	32.7068	32.1569	37.5969	34.902	36.8627	34.3629	34.5382	34.1564	35.0195	31.3953	32.6996	34.127	35.1145	34.6304	35.9073	33.2075	29.0196	26.5823	31.8681	26.7442	23.4375	26.4591	15.9817	21.0762	19.5219	18.8596	20.3209	18.6567	24.7312	20.5993	24.2188	21.8519	19.4215	25	24.2718	16.5049	20.8494	23.4201	22.7106	22.7106	22.7106	21.978	20.073	24.9071	19.6296
OdasCV-4	24.5487	27.7174	22	26.6212	33.5616	34.1085	34.3511	37.0079	36.2205	37.1542	33.9844	33.5938	34.4961	33.5968	32.0611	35.1779	33.0798	34.1727	36.2205	36.9811	28.5156	33.0769	32.7206	33.2031	26.9036	23.4432	26.6968	23.2558	18.2456	21.9298	25.1366	23.9382	24.3243	26.5152	18.3099	23.9544	19.2469	23.5849	25.9615	21.3592	26.7442	24.1135	24.8201	24.1135	24.1135	24.8201	25.3623	20.4861	19.8582
AHEaCV23	19.5205	31.1475	24.127	22.8758	32.7138	31.1284	31.0861	32.2835	31.1024	33.3333	28.2946	28.6822	31.6406	32.549	32.6848	33.0739	32.9412	31.25	32.1839	31.1787	26.4925	27.2727	25.6667	24.8062	26.4249	19.788	21.9178	18.1818	19.5652	17.5966	19.6629	18.9474	18.8482	21.223	21.875	18.9964	19.1489	28.7037	25.9615	27.2727	17.2794	22.3368	20.4698	21.1726	21.1726	20.1342	20.712	19.544	21
AHEaCV18	21.7252	31.694	23.3438	23.7942	26.4984	34.252	29.3893	32.7801	30.7393	33.5938	32.2709	27.1654	31.7647	32.6613	25	30.6202	28.8809	31.8841	31.1284	29.3893	27.8195	26.5432	30.1325	30.5344	25	19.3878	19.6429	22.8972	19.2727	18.9873	22.5434	20.8481	20.7254	19.0647	18.3333	19.3548	20.5882	28.5714	25.9615	26.2626	21.6606	22.7891	21.2418	22.4832	22.4832	21.5686	22.4832	21.4286	20.4473
AHEaCV14	14.3322	28.9617	21.1538	27.9605	34.1912	31.4176	30.566	32.1705	35.1779	36.5759	31.7829	33.3333	32.4219	33.0709	29.4776	30.1961	29.1971	31.9853	28.6792	31.0345	29.4776	24.2236	28.4768	29.6875	22.7979	23.1834	20.9821	19.0909	23.6162	21.097	17.3469	21.9424	24.2268	23.6364	17.7305	19.0972	20.8333	26.6667	26.9231	24.2718	16.6667	20.3947	20.598	18.6275	18.6275	18.6275	18.543	20.2658	17.8451
AfasCV	16.7224	31.2849	25.1701	26.2136	34.8148	30.8594	29.6578	29.0196	32.8063	33.3333	30.4348	33.7349	33.0739	30.5556	32.1569	31.6602	34.5382	31.1594	31.7829	31.0345	27.5862	22.0859	25.0836	26.5385	24.2268	20.5575	22.7074	19.3548	20.2206	19.5122	15.6757	16.9675	21.4286	20.3704	20.1521	18.4502	17.0213	25	24.2718	21	20.7273	18.3333	22.7586	20.8333	20.8333	21.4286	21.4789	24.055	19.573
AHEaCV13	22.1429	28.8043	21.2121	24.2424	32.2581	34.3874	34.1176	30.4688	29.845	34.0996	30.7393	32.9412	32.0463	33.8645	34.3396	36.6142	34.8837	33.5714	29.434	28.1955	26.2172	26.7974	32.3843	29.1188	23.3161	22.963	20.9302	20.5357	22.0588	21.5517	18.5567	20.2206	24.3094	19.5572	22.9572	20.2206	20.2532	30.1887	25	25.2525	20.2381	20.2749	19.3103	21.9081	21.9081	18.9655	20.9622	20.2749	21.3793
LDMD21	21.6374	30.4348	20.2857	26.7516	30.6502	29.5455	32.342	30.6513	31.9066	28.4047	31.746	28.4615	29.9213	27.3077	28.9377	30.0752	29.1971	28.4768	30.855	30.6273	27.8388	23.1707	30.3448	26.6917	28.866	21.8069	24.2553	17.6991	22.0736	21.3115	20.3125	21.2838	23.7374	20.5575	23.2143	21.875	19.9203	26.8519	22.1154	28.1553	20.3509	20.3947	20.3947	20.7237	20.7237	21.0526	20.7237	21.7532	20.1893
AHEaCV5	18	25.8242	22.293	25.0804	32.5342	33.5907	32.1033	30	31.0606	34.4697	28.4047	30.7692	28.4047	30.3846	28.1481	30.0752	33.0798	32.7645	29.3233	31.6176	27.2727	23.5294	28.8194	24.4361	27.3632	23.8434	18.6147	23.3645	22.6619	23.3051	20.9677	21.0714	21.1055	22.5564	21.2766	21.3287	19.6787	33.9806	29.4118	28.7129	21.2928	20.598	19.2568	20.678	20.678	20.339	21.6667	20.598	17.7258
SI00850	17.6301	26.738	18.9189	27.0627	30.9659	31.3725	32.342	30.1158	33.4615	32.8244	28.4047	26.8775	32.9365	28.7938	28.3088	27.3408	28.626	27.7592	29.9625	34.0824	26.0223	25.1534	22.3118	29.845	32	18.4211	22.7074	25.6757	22.4832	25.9259	29.5082	20	25.3968	20.8333	27.2727	26.2774	28.8066	37.1429	30.7692	31.068	22.9965	24.7458	25.1701	25.1701	25.1701	24.4898	25.1701	23.3898	19.8758
LDMD9	20.8889	28.022	22.5532	23.9631	25.8537	26.2376	27.1357	30.7317	32.6733	27.3632	27.5862	23.7864	29.2079	29.5567	25	28.2178	27.5229	27.8049	32.8358	28.8462	22.5806	21.6216	24.6809	26.4249	22.449	18.5345	25.7895	22.2749	26.3889	23.8532	23.1579	24.5455	21.875	22.5806	24.7748	29.4931	23.1818	34.9057	27.1845	23.7113	26.9767	21.2389	26.6667	21.5859	21.5859	26.2222	22.3684	19.2982	24.7788
LDMD13	21.3523	28.8043	20.2797	23.7762	30.0725	28.2353	27.3764	27.907	29.1829	30.6773	29.5276	26.1719	29.0196	28.7402	27.907	28.5714	26.2548	34.5725	29.0566	32.0611	27.5472	18.7879	31.295	28.1369	23.8806	21.1679	18.3333	20.1794	24.2647	20.2532	25.4054	24.0602	22.2798	20.4225	23.5294	18.5185	19.6653	33	27	25.2427	21.5139	23.8971	24.6324	23.8971	23.8971	23.5294	23.8971	22.9927	25.6506
I0298	20.3065	31.0734	25.0923	28.4644	33.5907	34.375	35.7143	38.189	40.0794	33.7255	33.5938	32.1705	34.375	35.5731	33.2031	36	32.6693	31.6602	35.5469	35.7414	29.3436	20.8589	31.7164	32	25.9459	20.9924	22.5962	20.0893	27.3077	26.1062	23.4973	27.451	27.1277	22.6562	26.8199	22.6054	19.7479	31.068	28.1553	24.2718	23.4818	26.7717	28.0632	26.8775	26.8775	27.2727	26.8775	25.5906	24.7104
LDMD11	19.5652	29.5699	21.1806	23.4483	29.4545	28.9062	31.5589	31.5175	34.902	31.4961	32.2957	28.1746	33.3333	32.5397	28.8973	31.3953	24.8175	33.0855	30	33.2046	25.9259	28.9062	31.3167	26.087	26.8293	22.5191	19.3833	25.7919	21.9231	21.4912	24.7368	22.4335	24.4792	24.1007	23.8806	23.0769	18.5484	29.5238	26.9231	24.2718	24.3902	22.9927	21.9858	22.9391	22.9391	22.5806	21.2014	20.1413	23.2143
LDMD5	17.4074	29.6296	27.1739	24.1007	29.9242	33.0739	31.6602	30.3846	31.7829	31.0078	28.1853	26.6409	31.5385	30.7393	29.0076	29.3233	24.8175	26.9962	28.3019	30.038	23.4201	23.6025	28.6738	27.8689	23.8342	22.6766	25.7576	25.5924	24.6212	23.0435	24.8649	25.0996	22.8723	20.7031	25.7812	20.6107	18.4874	27.1028	27.1845	21.3592	28	24.9084	24.7232	24.4444	24.4444	25.0923	24.7232	25.1825	21.0145
LDMD14	16.7883	26.9231	21.6606	25.2747	28.7879	30.6202	25.969	32	28.6853	27.8884	26.6667	26.4591	27.6	26.8	26.5385	28	27.8226	26.9962	29.0196	27.4809	25.7463	18.9024	28.2609	26.4591	25.5	17.4242	18.4211	19.5455	23.5955	20.0837	20.8333	24.3243	22.7027	21.4559	22.963	24.6094	21.875	31.6327	24.0385	23.301	18.6047	24.4186	25	24.6154	24.6154	24.6154	23.8462	20.4301	24.0741
AHEaCV21	21.1896	26.8817	22.4719	23.4201	22.9249	26.9058	25.641	25.1082	25.6757	23.6842	22.2707	25.5411	26.7857	25.2137	22.1774	24.1525	23.0126	25.1969	23.6287	21.4592	20.1613	20.2532	27.7778	23.4043	25.1208	20.9302	19.5556	20.7729	20.5645	16.318	23.3161	20.7317	24.5902	21.0744	24.0664	25.4167	15	23.1481	25	25.4902	18.2171	18.6312	19.3916	22.2672	22.2672	18.6312	19.0114	18.5874	18.3908
SOG00182	21.5517	23.6264	19.407	23.0263	30.4469	35.4086	34.8837	33.0709	31.746	32.8125	28.2353	29.249	32.6848	35.0394	32.5843	30.2326	27.8195	25.9136	28.4644	31.0345	38.2576	22.1519	24.1848	28.1369	30	23.5294	19.2623	24.4131	19.9336	22.314	25.5208	23.2394	21.8905	23.6301	17.5159	22.4199	20.4167	27.7778	26.9231	29.1262	20.4778	23.3974	22.9102	21.4286	21.4286	23.3227	23.0032	22.9032	18.3183
SOG05268	17.5287	28.0899	20.9169	21.3816	29.2754	32.0463	31.8182	31.6206	28.6275	32.9412	27.1654	29.1339	32.8125	34.7826	30.038	28.8973	27.3764	28.2313	27.3077	28.1369	37.2624	16.5644	23.9316	26.3359	25.5102	19.9367	18.0672	23.1132	27.2031	26.8722	30.1136	20.7018	19.697	23.0769	26.1194	24.3542	22.5	29.6296	30.0971	27.1845	24.4604	22.0736	21.7391	22.8188	22.8188	22.0736	21.5232	21.4984	19.8113
SI04406	19.3277	19.3878	17.3077	23.1034	30.5556	31.7073	32.1285	32.3651	31.7797	31.5353	27.9167	30.8333	33.3333	32.9218	32.8	27.4194	31.8548	29.1815	28.7402	27.5591	35.743	24.6988	24.3243	24.8	20.3883	21.4984	20.6897	16.4502	22.9927	19.5122	18.5567	20.0669	21.7172	23.4657	19.7917	18.9474	20.7207	27.7778	25.2427	33.0097	25.4902	17.7778	18.7302	17.5	17.5	18.2119	15.8385	19.3651	20.1893
SI04666	22.029	21.875	20.3297	15.9218	27.933	40	30.6931	31.9797	34.6939	33.1658	33.6957	29.6875	33.3333	33.6842	31.5271	33.3333	22.4638	29.2373	35.8586	30.6931	42	19.3939	23.3062	17.9775	27.1357	17.5227	22.4576	20.6422	19.9336	20.0803	22.4599	20.5479	23.8095	21.7105	17.3469	20.7921	24.2915	25.2336	30.7692	22.3301	17.1429	17.7177	18.4049	18.9024	18.9024	18.75	20.3762	18.8854	20.6452
GOM03041	19.7101	31.1475	20	21.9081	30.4598	34.6304	32.3077	39.0438	38.6719	34.6304	31.2253	31.746	31.7829	34.5098	32.9545	32.9457	30.916	29.6667	33.5849	34.1176	38.1481	27.7778	31.8681	30.7692	27.2727	20.5575	18.75	23.1818	24.9135	23.2068	20.765	22.0217	28.2609	22.7437	25.5396	25.4545	25.431	28.7037	29.8077	19.6078	20.0704	22.6974	21.4286	23.4528	23.4528	22.8013	23.4528	21.4744	18.239
SI04364	17.5853	29.9465	23.1504	21.6216	30.9973	35.7977	34.0824	35.5731	36.0465	31.1787	29.845	30.7985	32.9502	32.8125	28.4211	29.2776	29.8658	29.8013	30.4029	30.1115	33.6879	31.25	22.4057	31.8725	26.3682	18.6441	27.1111	21.645	22.0779	24.5902	23.9583	22.6351	27.2251	23.7113	21.9595	20.5882	25.8333	24.0741	30.7692	19.4175	21.5017	19.9396	21.5385	19.9396	19.9396	21.2308	21.2308	20.1201	18.6047
SaCV-21	22.5564	33.5165	24.5283	20.2952	29.7297	28.2353	31.0606	36.214	32.6772	31.4961	29.3651	29.1339	32.4219	32.4111	31.7829	28.0769	31.7269	33.4615	34.7656	29.5019	44.4867	20.5128	30.2239	28.6853	26.8421	24.4444	19.469	22.8972	30.5556	26.1261	24.8619	22.314	23.8889	22.3577	23.1373	25.3788	24.1379	24.2991	30.6931	23.301	25.5061	28.125	27.2374	26.1538	26.1538	27.2374	26.07	24.1379	25.6506
SaCV-29	14.9758	35.1648	15.8	17.9028	25.3036	35.8779	28.4133	33.0709	34.8837	32.6996	30.2326	34	32.3194	35.0394	29.7872	32.1839	30.8511	29.5082	31.2977	31.5985	36.8613	34	21.8182	27.5472	25.9615	19.5402	20.9016	28.8288	23.8562	28.1513	26.0638	25.5738	30.8901	23.7654	23.1788	23.8095	29.4355	34.9057	26.4706	28.4314	22.9236	23.494	21.6216	23.1231	23.1231	21.8563	22.4189	20.7715	21.365
SOG00781	18.6667	27.1357	21.4286	20.5128	29.5181	31.0078	31.4607	30.2326	33.5938	30.5019	27.027	32.6848	35.0195	32.6848	27.8571	31.3208	31.1644	30.7947	32.0755	26.3158	30.4965	27.2727	21.519	25.3731	29.064	20.2492	21.7949	29.2576	24.3151	25.5319	24.6154	19.6013	28.2051	17.6656	20.1923	21.2625	21.3439	30.7692	31.7308	30.0971	20.2091	24.1042	22.1498	24.1042	24.1042	23.127	23.4528	22.8477	24.2321
SI00441	22.3565	30.3867	19.4444	15.978	27.7922	30.5882	30.9434	32.4219	31.6406	30.2682	27.027	32.1429	33.4646	32.8125	27.2727	30.303	34.7656	31.6498	29.3436	29.1667	31.7164	25.9036	22.0844	26.3158	29.5918	18.0516	18.8034	28.4404	24.2424	27.3913	23.5897	20.678	28.7234	21.5686	21.1921	22.623	24.6862	31.7308	33.6538	28.1553	24.5734	22.884	21.6301	22.6415	22.6415	21.9436	21.6301	23.1975	19.4444
SI03717	18.2306	31.6667	19.9501	25.9259	28.7532	30.3846	32.8302	28.4047	31.6406	31.2741	27.3092	28.2353	28.4047	32.1705	28.3019	30.5344	32.0755	32.6599	30.4183	29.2776	31.5018	23.0303	22.113	25.4682	33.3333	19.3182	22.0779	25.6881	23.1034	27.8481	25.9459	25.1748	27.1277	23.7013	24.3421	19.1693	23.4818	33.6449	28.8462	28.1553	23.5495	19.2192	21.2766	19.5783	19.5783	22.1884	22.4924	21.8182	23.7537
LDMD19	23.7037	34.4262	25.3571	18.9964	28.2528	31.5175	32.6848	31.3725	31.2253	33.7349	31.2253	27.2727	33.5968	28.4047	29.8851	32.1569	31.9066	30.038	32.567	32.8244	41.2214	25.3247	30.292	27.5862	30.2564	21.4815	20.524	23.9819	20.5993	23.176	22.4599	21.5328	25.6545	21.5054	22.8137	25.8555	22.4066	27.7778	28.8462	24.2718	21.3439	21.2454	22.0588	21.6117	21.6117	22.963	21.0332	23.1618	22.4638
SI00197	20.4473	30.2703	21.1009	20.1954	29.393	30.2326	34.3511	35.0598	37.7953	28.4047	29.0196	27.6265	30.7393	32.6693	29.2135	31.8008	30.566	30.4795	30.4833	31.5789	35.1648	22.2892	32.7273	26.3359	24.1206	20.2055	17.8423	24.6696	20	23.0769	22.7513	20.9622	29.1667	21	19.4539	25.641	28.9362	29.6296	29.8077	25.2427	24.9084	24.9135	24.9135	25.6055	25.6055	25.6055	25	24.0418	21.2329
McMurdo-3	22.6415	26.2295	25.5639	22.8137	26.9663	28.1853	33.0645	33.8776	30.9237	31.7647	29.0456	27.7778	29.9611	28.5156	27.2031	28.0769	30.4348	30.6202	29.6875	29.5455	32.7138	21.3415	26.2774	24.9012	26.0204	22.6415	15.5556	23.9631	22.4806	17.8723	22.3464	22.3529	24.0437	19.9262	18.4502	22.0077	22.3629	29.6296	20.1923	19	20.1581	23.5955	23.221	23.9544	23.9544	23.3962	22.8137	25.188	25.8427
CB-A	18.3183	29.6089	20.7101	26.0726	28.0967	31.1284	32.8244	31.1024	31.6406	32.5581	26.5625	27.5591	29.0196	32.2835	29.2776	28.5714	30.0781	26.1745	28.6822	35.2713	38.6364	22.8916	25.1479	27.2727	28.7958	19.9313	21.4592	24.7664	24.055	21.7949	21.9101	23.9726	25.4054	21.6393	26.8382	29.434	29.4643	29.6296	27.8846	26.2136	26.07	24.8299	23.9865	23.3898	23.3898	22.973	22.6351	20.4152	26.1017
DLaCV-3	17.7936	28.022	22.5455	22.9091	33.3333	33.9695	33.3333	33.4646	31.9066	31.6602	30.1587	33.8521	30.5344	32.1705	28.839	32.567	26.616	31.7829	33.7121	27.2059	40.0735	25.8065	29.2419	26.2357	25	20.5776	15.9292	23.1818	21.5613	20.2532	27.3743	24.5353	28.5714	23.2472	23.9852	25.283	24.0664	26.7327	28.2828	26.2136	21.4815	21.7857	25.4682	24.4444	24.4444	25.8427	24.2647	22.5926	22.6277
LM3487	25.2874	27.8689	22.0588	24.5283	27.1698	31.8898	33.4615	34.6457	30.3502	30.315	29.4118	29.6875	31.9231	33.0677	29.588	31.6794	33.5907	30.3846	27.2727	31.4176	34.0741	21.0191	33.0855	30.2789	27.0408	26.0377	26.8817	22.8311	22.2222	23.8095	25.9887	23.2472	22.8723	24.3137	22.0532	21.2121	21.519	27.1028	24.7525	20.5882	26.7176	24.2308	25.283	25.5639	25.5639	25.283	25.283	24.5283	22.2642
DLaCV-4	21.9178	29.1892	23.8908	21.3058	23.7931	34.1463	34.1365	31.0484	31.2	30.1205	27.5591	26.7717	30.1587	31.4741	28.626	28.3465	29.5455	28.5714	33.2046	30.7087	28.5171	24.026	31.0345	24.4	27.2727	24.2188	22.8155	23.6364	23.506	21.2121	26.3441	20.7547	22.4599	20.9738	24.6154	21.7228	23.176	29.9065	25.2427	31.068	23.7154	21.1679	20.8029	21.5328	21.5328	20.073	21.3768	19.7133	20.6642
I0345	20.4545	18.8172	23.0769	23.3945	28.9216	27.451	29.6117	27.551	29.703	28.5024	25.7426	21.5686	26.9608	23.8095	27.1357	26.087	26.601	27.451	27.6699	28.0952	30.9524	18.0124	29.9539	24.8804	21.6931	25.9091	22.1675	14.3564	19.8157	19.697	14.3617	21.4634	23.5294	19.9029	18.9815	22.8972	17.1296	21.9048	23.0769	21.7822	18.9055	23.2558	23.2558	24.186	24.186	23.7209	24.6512	22.7907	18.4834
OdasCV-9	15.5556	21.978	23.1317	17.1429	24.1135	23.4375	26.2548	24.5059	25.8964	24.7059	25	25.969	26.8482	26.6409	24.1636	24.1379	25.188	24.4094	25.3906	28.0769	33.9623	20.7317	28.5199	22.4806	25.9459	24.7232	19.2825	22.9358	19.6296	17.6724	24.5714	24.898	21.2435	19.4656	20.7031	17.4545	17.6724	24.0741	31.6832	21.3592	19.7581	24.1379	24.9042	24.5211	24.5211	24.1379	24.5211	25.0951	25.1908
OdasCV-14	18.5606	25.4237	23.1061	20.5224	29.0441	27.5591	31.1741	26.7717	29.249	31.6	26.556	23.3202	26.2745	25.6809	26.8	26.7442	29.1829	26.9841	28.125	29.9213	32.8244	23.494	26.1194	25.7261	27.1795	22.4409	24.6073	22.9358	21.9697	22.2707	23.4973	21.2598	22.2222	26.4591	24.031	24.5968	21.1864	22.3301	23.0769	19.4175	26.0331	24.3446	24.3446	24.7191	24.7191	24.5283	24.7191	24.7191	23.3962
DCV	21.4984	33.3333	22.6586	23.6486	28.7975	29.0323	25.969	28	26.6932	29.1339	21.7391	29.2	29.3173	26.9841	27.0992	28.0632	31.746	24.3902	28.8538	30.315	32.8185	23.4568	26.7477	30.8594	22.9592	19.8718	20.6009	25.5814	20.8481	24.7863	25.2577	22.9682	27.9188	23.9437	18.1507	22.4138	21.4876	25.9259	26.2136	27.1845	22.4638	25.641	28.9377	27.4725	27.4725	27.4725	23.7762	21.6495	23.7288
OdasCV-13	20.8723	29.7297	20.7207	20.5298	27.0186	29.3651	26.4151	23.1373	26.7717	24.7104	24.6094	21.875	23.1373	25.7937	24.8201	26.4368	28.4133	25.5102	23.3463	29.2776	36.9811	27.673	23.6842	24.4186	28	15.2905	19.0678	27.7273	19.9313	23.8298	29.0503	24.9097	26.9036	19.7324	23.6162	22.4199	25.8333	29.9065	27.1845	31.068	21.4286	21.6949	20.598	21.7687	21.7687	21.8121	22.5914	24.4755	22.293
SOG04311	19.4767	23	20.7977	20.8211	29.0429	27.668	29.434	28.5156	27.2727	28.6822	31.9838	29.4118	29.2969	31.6406	28.777	29.771	27.2109	30.4054	30.566	28.5171	36.2319	28.3951	28.0757	25	25.1282	21.6828	18.6667	24	23.3333	23.9669	25.1309	20	25.9067	20.7612	21.4533	19.0476	24.6862	31.7308	30.7692	29.1262	24.5552	26.3699	26.0274	25.5973	25.5973	25.256	26.7606	26.6212	32.0423
GOM03161	19.3732	30.8108	25.2688	23.0508	28.3747	30.1587	27.5591	28.8	29.5547	26.8199	29.249	32.6613	28.4585	27.668	28.7356	27.3077	32	28	29.2308	29.2308	39.4737	29.697	24.5383	24.2424	18.9055	17.9487	20.7469	24.4019	20.7612	22.7468	22.3404	20.7612	25.3968	21.0702	19.0789	19.7368	21.9409	36.4486	27.1845	29.1262	21.2766	21.5434	22.9032	21.6561	21.6561	23.5484	22.5806	24.0625	24.0678
I0085b	21.3523	35.2273	22.7273	20.2091	30.0366	31.4741	30.7692	31.0484	32.6613	29.8805	29.6748	28.6853	30.0395	30.1587	29.9611	28.2946	29.249	29.5203	32.4	30.6202	40.7692	25	32.5843	26.6667	25.7732	23.9544	19.8238	21.9178	22.6054	21.6216	25.4054	21.5094	21.3904	23.6842	21.4022	21.8045	20.0837	29.6296	30	20.3883	22.7612	25.6318	26.6423	26.6423	26.6423	26.2774	26.7399	25.8303	22.5455
SI03701	17.25	31.3187	17.6349	18.3374	30.6748	32.567	33.7079	37.6984	32.5581	33.9768	33.3333	36.5759	34.6154	33.0739	35.4478	30.038	35.5805	28.0405	30.916	32.2097	37.0787	31.4815	20.2811	28.5714	24.7525	17.7285	23.9316	25.1082	21.4744	25.1029	25.7732	22.7273	26.3682	21.0526	21.4286	18.4953	21.9608	34.2593	25.9615	33.9806	20.7921	20.2817	17.8273	19.3277	19.3277	19.83	20.5056	21.2389	18.75
SI04276	20.4748	35.7143	19.5055	22.7723	27.4336	32.2709	30.1887	26.9531	34.5679	33.0579	30.1961	35.4167	35.1464	32.6531	29.8113	29.8805	29.5455	29.682	33.5938	28.4644	38.6364	22.561	23.224	28.1853	22.2222	18.6709	19.4915	19.8198	22.028	21.519	23.2044	18.0921	21.9895	18.8742	18.7702	18.4397	21.1618	32.7103	29.1262	31.068	19.6296	20.8609	18.123	21.9269	21.9269	18.4466	18.123	24.0418	18.7898
GOM00363	24.4681	28.934	20.4082	25.3197	20.1835	31.0757	32.3194	32.0312	34.5098	35.4331	36.5462	32.4111	30.9524	31.3492	33.4545	32.3077	33.5616	28.9855	37.0229	37.4517	41.6058	32.1212	22.7704	28.2946	26.9608	21.4876	24.3697	21.9298	21.9745	22.8216	21.4286	21.4984	23.8579	23.6246	20.3175	20.9836	23.6	28.3019	24.0385	24.2718	22.0395	17.4033	17.4033	14.7632	14.7632	14.7222	14.7222	19.8864	15.3409
SI00006	24.5014	34.0541	17.2093	17.3913	26.6979	31.2	30.4511	30.5019	30.1158	27.5194	27.8431	28.3465	29.249	30.0781	27.5735	31.2977	29.6992	25.3333	30.1158	34.3511	40	26.0606	21.8679	29.2308	25.8883	19.4767	18.1818	23.7443	21.7391	25.641	27.1277	20.9677	29.0155	19.6203	23.0519	17.1521	20.0837	28.7037	31.068	19.4175	23.741	23.676	20.4748	21.4925	21.4925	21.0682	23.7179	26.2346	23.6196
LaCV	20.1581	26.6667	19.6078	21.3439	33.617	32.1888	32.766	31.3559	34.9345	31.1404	31.3808	29.7071	34.7639	32.0346	29.1667	28.8136	35.2697	28.8136	31.5353	29.4606	34.413	24.375	32.8063	22.6891	22.7979	17.9283	17.8899	20.2703	22.1344	19.5556	23.1183	24.2798	18.617	21.5139	20.9877	20.9677	19.4444	20.3704	25	21.2121	24.2424	20.4	22	20.8	20.8	22	20.8	24.6914	17.9283
I0307	19.8381	27.1739	24.7148	21.7557	30.4348	30.1587	28.7402	30.4348	28.4585	26.1905	30	25.0996	30.3644	28.5141	29.6748	29.4355	32.5301	30.2789	30.0395	31.8725	38.8462	36.0902	27.3764	27.7108	25.2632	19.6911	15.5844	24.0385	20.6107	21.875	19.3717	23.3607	20.3209	18.3594	18.9922	18.0077	19.9134	27.7778	27.551	25.2427	23.7288	23.1939	23.9544	22.9885	22.9885	22.6054	22.6054	23.622	22.7642
PClike51	17.5159	27.7174	21.1356	21.7532	26.4516	28.9683	26.5918	25.4032	26.6932	25.2918	23.5521	23.4127	24.6154	25.0965	23.8806	26.1538	24.4361	26.9504	26.5918	29.1829	28.7823	20.4819	24.6575	25.3731	26.9608	23.5099	17.0213	21.0762	21.1604	21.5447	23.2432	18.7713	18.3673	24.0418	22.9167	21.5753	20.2381	27.1028	31.3725	27.1845	19.4444	21.1921	21.1921	20.3947	20.3947	21.5232	22.5166	18.7702	18
PClike41	20.5788	25.6684	23.125	19.6825	27.4448	24.4275	21.4815	22.7273	22.7273	23.0189	21.6216	24.6154	23.7354	24.9042	23.4201	23.9382	21.5909	21.5753	25.6506	22.3443	29.368	17.6829	25	25.3788	26.2376	22.3333	21.9298	19.2982	17.7474	20	27.1277	22.3776	23.6842	21.831	25.2669	24.4681	18.6992	33.3333	26.2136	26.5306	21.9331	21.7822	22.7723	21.5947	21.5947	22.5166	21.0526	24.7492	22.6667
PClike21	21.0702	25.1337	20.7358	17.1617	21.8241	26.5385	29.0076	26.07	29.4574	28.0156	27.9528	27.027	26.4368	27.7344	25.4682	23.3962	25.0936	24	27.8195	25.4682	31.6176	16.8675	26.9896	27.3764	21	20.8481	14.7186	20.5607	20.3509	20.4348	20	15.3025	20.5263	21.4545	20.2847	22.028	20.4082	26.8519	28.1553	24.7423	17.9856	18.9003	20.3448	19.4539	19.4539	21.4533	19.7232	18.5185	19.0789
SI01524	21.365	19.3878	20.2381	17.3529	28.8754	18.9189	18.6312	17.1103	15.444	19.4444	17.1875	19.0661	17.8988	21.0317	17.3285	18.0451	15.0538	17.5258	16.6667	21.4844	20.8494	24.5161	22.029	17.5573	18.8119	17.7994	17.623	21.7778	17.6678	20.1613	22.2798	21.9081	18.7817	18.9964	17.3611	16.9742	17.4797	27.7778	24.0385	26.2136	18.7279	14.0244	13.3739	16.7722	16.7722	14.4172	14.4172	16.0256	18.0952
SaCV-20	18.8811	27.1277	22.0641	20	30.0752	33.4661	32.8185	33.5968	35.0394	33.7255	30.4348	30.6773	32.1285	33.5968	30.3846	33.0769	28.6792	30.3371	28.626	32.8185	35.9551	19.2771	31.295	24.6154	22.9592	21.3523	24.6073	23.4234	21.1679	22.1239	22.9508	20.1493	26.2032	20.4947	20.0717	21.7857	24.6914	30.4762	29.703	34.3137	23.8806	25.8303	26.6423	26.1818	26.1818	25.4545	25.8182	26.0223	23.1343
GOM00857	23.0769	27	18.9381	23.43	19.6947	23.7736	26.7399	27.8195	24.2424	28.5714	29.3436	25.8555	25	25.7692	26.7361	29.368	29	21.0356	29.4545	26.9373	25.3676	33.7349	19.3265	24.4444	29.8077	25	25.1029	29.6943	24.5283	26.506	26.5306	21.9436	29.8507	20.9726	26.183	23.6025	28.5156	32.4074	25.9615	32.0388	26.7974	22.0056	21.9444	22.2535	22.2535	22.2841	21.4485	24.7911	20.6044
AHEaCV28	20.068	21.0256	23	19.3878	21.7822	18.6312	20.9205	16.9231	23.0469	14.6718	19.1406	19.0476	16.092	16.9231	21.0744	13.9623	20.2206	16.6667	17.1103	15.5303	17.5573	19.8795	22.3684	17.8723	23.6181	18.6441	20.524	20	18.3746	22.2707	22.2222	20.9302	18.9744	19.3182	22.3529	19.4853	19.6721	24.0741	17.4757	24.2718	16.9065	17	19.244	19.1781	19.1781	17.8694	15.9864	16.9492	16.6667
SOG00640	17.5355	26.1307	22.0703	17.3077	23.1481	23.8636	21.6117	24.6094	23.9044	22.8464	24.7148	22.1805	21.5094	20	23.9437	21.0526	26.0274	19.1558	23.1618	20.438	24.3446	30.4878	19.0563	21.2687	22.1154	20.2186	22.314	20.8696	21.2698	23.3871	29.5918	19.8738	22.7273	20.4969	19.7531	20.6897	25.7812	30.8411	27.451	26.2136	21.3333	18.0556	21.3483	19.6078	19.6078	17.5	16.9444	21.6066	19.2308
POAII	24.1706	16.6667	23.0769	26.1468	30.3167	16.7513	19.6891	17.4359	18.3673	19.1388	21.6931	17.8404	16.4103	15.3846	21.6495	14.7465	19.8068	20.1835	18.1818	16.9903	19.3069	19.8795	27.8539	18.8073	20.2186	22.1698	22.7273	17.5	18.7215	21.978	18.617	17.1429	18.1319	21.3592	21.5054	24.2718	20.5263	31.7757	25.2525	12.6214	19.5238	20.5479	21.659	21.1982	21.1982	21.1982	20.7373	23.8318	22.6852
YNBtCV5	22.4771	20.6061	25.4545	22.5225	28.3784	22.2222	20.7921	17.0616	19.598	19.7183	18.0952	23.1884	18.932	18.2266	16.5877	18.3168	18.2648	24.6377	18.0905	21.5311	19.4872	15.8537	28.8288	22.5	17.1123	27.5	22.5	15.4589	20.3704	20	19.883	23.6715	16.4835	21.327	18.4834	20.4545	18.5366	24.5283	25.9615	18.4466	20.6731	26.3415	24.5283	20.4651	20.4651	21.8182	24.5098	24.3119	26.7281
GOM03175	16.1017	26.0417	19.0476	17.1348	24.0997	22.0472	17.6923	23.6	20.4724	19.8381	21.3439	23.7154	19.6078	21.875	21.5613	23.4127	18.9474	18.5771	20.1521	17.6692	16.7883	25	24.269	19.2469	23.2673	17.757	19.5833	16.2281	21.3483	20.7317	22.5641	18.8356	22.335	16.3987	23.3577	20.7273	20.339	29.1262	27.8846	18.4466	18.3391	19.4175	17.8808	18.4466	18.4466	18.123	18.123	18.2965	17.5
SI03691	20.4489	29.0155	14.4841	20.3562	27.4354	18.75	26.0377	28.1124	26.9076	28.4047	25	31.1741	21.0526	27.9835	24.2105	22.9323	22.7425	23.5915	20.8178	18.9394	21.5827	22.8916	22.0472	26.4591	25.1208	17.1831	23.8683	24.8908	21.1921	24.7934	25.5102	23.0032	25	22.082	25	20.1954	23.7154	20.3704	26.9231	33.3333	20.202	19.209	18.4659	19.3182	19.3182	18.75	21.5116	18.732	21.6374
SI00841	18.6224	22.9592	17.418	20	26.2834	23.8281	23.3333	23.1939	22.4806	17.9389	21.0728	22.6415	20.3846	23.4127	22.2222	22.2642	25	21.7993	22.6766	22.3881	18.8612	34.5455	22.5049	26.4151	26.9231	21.131	25.1029	26.3158	21.0191	28.2258	24.8705	23.3553	31.6583	21.7791	19.6875	17.4455	23.6948	21.2963	27.8846	31.3725	24.0143	20.2279	22.5146	21.7765	21.7765	22.5146	19.943	21.9373	20.6395
I0007C2	22.4561	22.6316	19.3103	21.8519	25.6944	17.284	18.4615	22.3684	19.4805	20.9205	23.2877	23.3184	20.8494	17.7686	20.3252	20.1581	15.8088	11.1111	15.8537	17.6245	15	27.1605	26.6667	19.6581	21.5686	20.7273	17.1806	17.5676	18.7266	15.261	22.0513	17.6692	20.5263	20.1581	14.9466	18.0769	17.5732	21.4953	21.1538	20.3883	13.6691	17.2043	18.2796	19.7802	19.7802	18.2796	17.9211	18.2796	22.2642
SI04504	22.2561	18.8776	21.8487	21.3166	29.7222	15.0579	19.1571	18.4314	20.8163	16.4122	17.6707	19.0661	16.092	20.4819	23.8806	16.6038	15.9322	15.8249	18.251	17.4905	16.726	22.2892	24.1667	21.5139	21.608	18.0685	21.9917	18.7773	16.2791	20.6009	23.7113	19.4139	21.875	16.443	23.1047	14.7335	19.4332	18.8679	20.1923	24.2718	13.9932	19.544	18.7702	19.4805	19.4805	18.4466	18.4466	19.2308	17.8462
GOM03194	25.7009	28	23.4676	26.8585	22.2667	23.221	31.203	26.9962	32.0611	28.4615	26.8199	28.9474	25.6604	29.6154	21.9512	30	26.6447	25.3247	28.1022	27.0073	24.0283	32.1212	19.7548	28.8889	32.2115	25.8856	25.8197	33.7662	30.6189	32.1285	30.6122	27.3585	30.3483	27.0517	27.7778	24.5342	25.098	35.1852	32.6923	31.3725	28.3828	24.3094	22.9282	21.6066	21.6066	21.547	24.0331	25.4144	24.234
GOM03098	25.9434	27.6382	22.2028	26.747	20.6266	22.8464	31.4394	30.0752	27.2727	31.203	27.5862	28.8973	30.0752	26.1364	21.9081	28.1481	29.5082	23.3766	28.0443	26.9373	27.3723	29.5181	18.2415	29.3233	31.8841	27.3973	29.7872	31.0044	28.6667	32.5301	32.1429	28.6164	32.8358	26.2195	27.1605	27.2446	31.6406	38.6792	36.5385	32.3529	26.9737	22.3757	21.8232	20.2216	20.2216	22.0994	20.9945	24.8603	22.1918
GOM03116	25	27	21.9469	28.2609	19.8966	28.4644	26.7399	31.6794	25.7576	27.4436	31.8008	30.4511	28.9474	27.9245	30.5556	28.6245	29.0429	23.6066	26.1029	26.3736	25.6228	31.5152	17.5163	25	28.1553	28.2123	30.0412	33.9286	25.8065	33.6032	36.7347	27.7603	30.8458	25	30.2469	27.1875	27.7344	34.5794	35.5769	31.3725	30.2932	21.8487	21.3889	20.8914	20.8914	20.8333	20.5556	23.7569	23.416
SOG04928	21.6958	26.5	20.8081	18.599	15.2941	25.283	20.8955	26.6917	22.6054	22.179	22.7451	26.4591	23.8636	22.0532	25.8993	22.5926	21.9269	25	21.1679	19.1729	17.3145	26.0606	22.1284	22.0149	29.8077	18.7845	22.9508	22.1239	21.9355	22.1774	23.3161	23.0032	26.5	24.7619	21.3166	16.0883	23.1076	28.972	24.2718	25.2427	25.0825	19.8324	20.1681	18.0282	18.0282	18.7675	19.0476	23.796	19.5531
SOG03823	20.6089	25.2525	19.4553	22.7603	18.7086	22.0974	22.7612	24.0602	24.2308	27.907	24.7148	23.6842	27.2727	25.2918	24.4604	25.1852	24.0924	19.0164	21.8978	20.8029	23.1884	25.9036	21.4626	23.5955	24.5192	23.4332	27.1605	26.009	23.1746	26.506	25.1282	18.1818	25.1256	23.1481	22.6708	24.8408	26.5625	36.1111	26.9231	30.3922	20.7792	20.7865	19.8895	18.7151	18.7151	19.9438	20.1729	19.4444	20.1681
I0086b	23.0769	16.0305	25.8741	27.6596	28.6713	23.4043	22.3776	20.979	24.6269	18.8811	20.7407	23.0769	21.9858	20.4225	21.6783	20.979	23.9437	23.0216	23.7762	21.6783	21.6783	17.3228	28.6713	20.6349	19.4245	27.3381	21.6783	22.963	21.6783	20.979	21.9858	25.1748	16.5468	26.5734	28.777	22.8571	22.1429	20.4301	16.3265	18.4466	23.3577	20.2797	25.3521	21.1679	21.1679	27.972	19.5804	19.5804	25.7143
SI00292	15.3302	23	20.7739	16.307	22.0183	19.2453	20.7407	16.73	19.9234	20.4545	19.0114	20.6107	23.1939	17.4905	22.5806	20.5224	24.2424	15.0327	22.3881	20.5993	23.8267	22.2222	18.9964	21.5613	24.0385	17.8273	22.5	23.5556	20.1923	22.0884	26.2887	17.0418	25.3807	18.6544	18.5759	20.3762	23.0769	25.9615	33.6538	38.835	21.1726	18.1564	18.0282	18.5915	18.5915	19.382	19.1011	18.3616	16.3435
FUJ1	19.8113	22.9592	20.9726	21.4511	22.8916	18.5484	19.4444	14.3426	16	19.6	23.176	17.3585	15	18.0077	18.1132	22.9167	17.4545	20.3704	15.2672	15.4135	17.5182	21.9512	21.6867	15.2672	22.6601	16.0772	22.1277	21.267	20.6642	20.0913	18.3246	15.8845	21.1055	16.5017	17.9931	20.4861	21.3043	23.3645	19.2308	22.3301	20.5224	19.322	19.9301	18.9474	18.9474	19.573	19.322	19.573	15.8879
SI00067	16.1765	25	17.8723	15.8151	20.1195	23.7354	21.7712	21.5909	19.5402	19.9248	20.155	22.0472	24.8	24.5211	21.5827	20.9738	19.7917	19.802	21.8182	28.9575	18.5455	27.7108	20.7436	22.9008	24.1379	18.5393	23.7705	22.9437	22.4684	25.5061	25	22	25.8883	16.6667	20.1278	21.865	19.6	31.7757	28.8462	29.1262	20.462	21.0375	21.2885	19.9438	19.9438	22.7405	21.6901	17.5637	19.6133
SI00102	18.9448	23.5	22.9209	22.3058	22.9541	19.9219	24.6212	19.9248	23.2824	22.2642	25.7812	23.3962	20.9677	21.7557	19.2308	19.6911	21.8121	18.543	18.2156	21.0332	19.5035	25.9036	23.1358	21.8045	21.8447	20.6799	27.1605	23.7069	22.293	23.9837	25	22.1154	25.8706	17.9331	22.1519	21.3622	23.5294	24.0741	27.8846	23.5294	20.8333	22.7273	23.8095	23.2558	23.2558	23.5795	23.8636	18.3099	20.8451
SOG00690	19.4514	29	23.8318	17.6904	20.7031	18.797	23.7354	20.9302	24.5059	21.6216	20.8494	21.6216	24.2188	27.2031	20.3636	21.5385	15.5116	22.5694	24.4526	22.6054	23.9852	22.2892	23.93	25.1969	21.8447	18.8034	25.4167	24.3363	19.4079	20.4819	24.7423	24	24.6231	17.0807	21.0191	20.5788	20.3922	24.5283	25.9615	29.1262	21.0526	19.1977	18.3381	20	20	20	19.1304	18.2081	18.4848
I0722	20.6186	18.232	21.134	21.875	23.1959	18.0328	18.7166	17.6796	18.1347	23.9583	18.617	18.8172	19.0476	19.8953	21.164	14.3617	15.873	20.765	20.8556	21.6495	17.1875	16.6667	27.3196	19.3717	20.1117	21.164	17.8947	18.75	21.875	18.6813	18.5393	20.2128	15.4696	25.3968	28.4091	20.3125	15.6425	16.6667	22.449	18.4466	22.043	19.6809	20.2128	20.2128	20.2128	20.2128	20.7447	20.2128	21.0526
SOG00568	16.2791	25.8883	21.4592	18.5379	21.1934	20.7547	21.1679	21.8254	23.8281	21.8254	20.2335	22.1374	25	20.7843	22.2222	20.229	18.5811	15.5844	20.3065	21.2928	21.3768	23.3129	21.9008	14.9813	21.4634	20	22.2222	18.6147	18.6495	19.5918	21.7617	20.5212	25.3731	18.6916	19.1358	18.9274	22.7451	30.5556	29.8077	29.703	19.4539	17.9272	17.4286	18.5915	18.5915	17.4286	17.4648	16.7147	18.3673
SOG01184	20.2532	22.5	21.5217	17.4447	22.1074	23.3716	23.1061	19.2453	21.7557	22.1805	20.9125	26.7925	20.4545	20.5323	20.5674	22.2222	19.5286	21.7993	21.8978	20.0743	19.8529	26.7081	19.7605	23.8462	23.5577	20	22.3629	24.2424	28.2759	26.971	25.2577	18.543	19.9005	21.9048	20.2492	21.3592	23.9669	18.5185	33.6538	29.1262	16.2866	17.3295	17.1348	18.732	18.732	17.6136	17.8977	18.3616	15.5807
SOG04106	18.4652	26.8041	19.0157	15.2334	23.1827	25.3112	20	20.1521	19.6154	21.2928	20.5426	20.3774	19.6078	21.4559	21.3523	18.1132	21.3816	18.3607	22.6923	23.1343	21.0909	26.8293	23.3333	19.4757	23.1884	18.1556	19.6721	21.3043	22.549	21.8623	28.0612	17.3333	18.408	17.7914	20.4473	23.5484	22.8571	26.8519	29.1262	33.9806	18.7291	19.6629	20.2247	18.6589	18.6589	21.0227	19.0476	18.6246	17.5978
[truncated: 345 more columns]
