# Supplementary material for: Novel circular single-stranded DNA viruses identified in marine invertebrates reveal high sequence diversity and consistent predicted intrinsic disorder patterns within putative structural proteins
Source: Front Microbiol. 2015 Jul 10;6:696. doi: 10.3389/fmicb.2015.00696 (PMC4498126; doi:10.3389/fmicb.2015.00696)
Supplement: Supplementary file 6 [file Data_Sheet_1.FASTA]

>SOG00160
SRSWCMTINN--------YMIVGREHFTPHFQCYIRWKNAKTFSRMKKLFPRAHLKVARGTDKDNKKYCS
KEASEQGSRNDLKGIIDMVQQ-NSMDYII-YW-FHGST-GTGKSRRAYELFPDAY-AMDTGQW-W-EGYD
GD-EVVIIDDMRRVKGGSRQFLAKTIVVTSCYSPE

>SOG00182
FRNYTFTRNNTVFEDTLPYIVYGKEIATPHLQGTVCFKDGKSFDAVQKLFKGCHIEVCANLPKSIA-YCK
EPKTQKEKGAAWRDIREAAEE-GRMEDIP-LW-YYGAS-GTGKSRKAREENPEAYLKM-CNKW-W-DGYN
DE-DVVLIEDFDKYKGGARKIRPKKIIVTSNYHPE

>SOG00665
AVRWCFTLNN---SSIIA--FYSKEVGTPHLQGYCEFKSKKRPISVFGSANRIKWIKSKGDMRSNLNYCS
K--------------VKTITN----------W-FWETEGKTGKSSFT-CVHHDCFLFLNYENW-F-S---
---NYHFYPSVSSIRGRYVSFQSTH-YMFCRLSHG

>SOG00745
LTAFVFTLNNEEYAAITAYLVVGKEVGTPHLQGYAILHQRTAFAKVKKLVDRAYLAKA--THKEAADYCK
KVPPSPGKRND-LDDVKRMLDEGSEKEIAVVF-VVDLIGDAGKSWLARACLPGSILAPGKYMA-Y-EDEC
---RVIFIDCSRSYNCTTKHFQVVHVVVMMNEHPD

>SOG00781
SRHFAWTMNNDTEAAVIAFATFGREVGTPHLQGMTSFEHARS-AIIK--LPGTHVEICRDAYKSMV-YCQ
KPADGGGMERDWKRAYEMAAE-GNLEDID-HW-YQGSS-GSGKSKFAHDENPGYYLKS-PNKW-W-DQYE
G--QTVIIDEWDPIKGGTRMLRPPKLIITSNYTIK

>SOG03994
SRAWCLTINN--------YTIVGNETCTKHLQCYIRMTNTKTFTKMKKDFPRAHIEMAGGNDLQNKAYCS
K----QGKRSDLEKISNMILE-SRMNDMI-MW-FCGRS-GTGKSKMAAELLPDAYAMD-TGKW-W-EGYD
GH-EHVIIDDMRAVKGGSRQFLAKTIIITSPYSPD

>SOG04070
YTAICFTINNDWESDMERYLVVGEETGTDHLQGYGELKKRTRLGAIKRFFKRAHVESRRGTGEQAAVYCK
KKLSAQGKRSDLDKL-REMVGEGNMLNIM-LW-FWEATGGTGKTTMAVRNHGAFYGKTDIA---Y--AYE
E--KIVVFDFTRSYQSCTKVFDIPHVVVFANFEPD

>SOG04916
SDVWCATFNNDDIPVIEAWMVVGVEHGTPHLQ--VALQTDVTWLSMAEWLTPGHVEPANGSLDDQRRYCT
KRAPNPGKRSDLDAIKDMIVEGWDIV---VHV-VVDQTGNTGKSFLAITKGADMF----LQR--I-DGHS
V--PIVCIDIARSYESKIRVFDQPHVFLFTNHPID

>SOG05268
FRNYVFTRNN-TTFEDTLYIVYGKEIATPHLQGTVCFASPRSFEAVRKL-MGCHIEVCA-DLQKSITYCK
EPMTQKEKGESWRDI-RLAAEEGRMDDIPL-W-YYGAS-GTGKSRKAREENPDAY-LKMCNKW-W-DGYD
DE-DVVIIEDFDKYKGGARKIRPQKIIVTSNYHPE

>GOM00010
LRSCCFTINNEKMLESLFYIVYGYEKGTPHLQGYVELKQQVTFETLKKYMPKAHIELRRGTPLQASDYCK
KEISKQGKRTDLDCVAEDLIQNKSVRDIAF-W-VHGKT-GTGKTKY-FDEDR---WTPHMGTW-F-DGYD
GQ-ANVLFDDYRGVKGGMVQFTPRNIVITSPRLPE

>GOM00012
ARHWIGT-W-SSMCASNTW-SAQVEKSRKHLQFYVRFPKAVRFTKLQQMFPGAHLEVCK-DPSACQKYCI
KELITSGKRTDLDVA-CDLVTSRGALELPVIV-LYGTT-GSGKTRRAEESKGDIYVSY-DPLW-F-DGYS
GQ-KNLLLDEFYGVKGDYVRGIWDRVYITSNTPPD

>GOM00189
ARNYTFT-H-AEAMLETAYLCFGKEIAGLHLQGYMQLTKQMKVNELFGF-NFSWINESVGSDIHNHKYCS
KDRKQQGRRTDIRQVVSAVRE-GPLEELM-TW-IFGRP-GTGKGKRL-ANSARTYWKRDSEKW-W-DGYD
RH-EIVVLKSIETTKGAFRQMVAKKVFIVTEQHPR

>GOM00363
SRNWLITKNNTTCEEYLRYVTGQLEKGTPHLQFFLNFSDKVRLAHLQKH-DKIHAEIVR-INNGADDYCN
KKKGDKARRNKMGPE-EAVKRG--IIDIT-IW-IYGEP-GVGKSKKARTDYDDIYLKG--NKW-W-DGYT
G--KTVLLDDHDNTKGATV--PLHRFIVTSNQSIE

>GOM00443
AKNWCFTLNNDEEQCIGDYMIVGREKGTPHLQGYLSLNRRTL-SQIKGWLSRVHLEVARGSPQQNRDYCT
KPRTTQGKRND-FICYQQWVVSLTMHEIAVMF-FVDSDGGKGKSYFCKSTDGQVLK---RDD--L--AYD
ET-KIFVFDIPRTYQSAT-KIRQSHVIVFSNEYPD

>GOM00546
SHRWMFTWNNADVIRARVW-IGGEEVATKHIQGYIEFMRSGPAKRVRIL-PKVHWKPCRGSRQDNIDYCS
K----RNVVSTFKIP---------------HW-FWEPNGNMGKSSFATPEEI--AAHA-IAGH-K-DKY-
GDPSKIIVDIPREYESGM-VLNPPNMLVLANSPPE

>GOM00583
STKWCFTINNTFAVRHMLYGIFGFEVGTPHIQGYVRFRSTVGFNAMAHKLVRARLERANGDDMQNKKYCS
KEESKQGSRNDIKAVSQLIRS-GQTDFMF-IW-RYGLS-GTGKTR--FDNHDNVYVKD-NTLW-W-DGYK
SG-DVILIDDFDNIKGGYVQVNSPHIYITCEFPQP

>GOM00860
AKTWDFTINNDDLKCLETRLVVSDEIGTPHYQGRVTFKRAYRLAGLKKL-HGAHWEPTK-CVQDSL-YCM
KDNRAAGSRTDLAAAVDCLKS-SRMRDVA-TV-IVGPT-GSGKSRLARERASDPW-TPAREKW-F-DGYT
GQ-TDVIFEEFRGYKGGSTEFAATNIWLTSPIRPE

>GOM02856
ARRWVFTI--QLLQALPVYIIFQEEECRRHIQGYAEFTRPRRV---QQLFGQFRCNPARGTADQNREYCS
KARTTQGQRVDLEAVRTAVAE-GSLS---VYRVYYGTT-GTGKTRRADEARAFGY-RHGLQAW-F-DSYD
GT-SPLIIDEFSGVKGGFVSMQTKQIWITSQKDPD

>GOM02962
HRAFCFTCPNANRELLDSYVCYQGELATPHLQGYLVLANPRTFDGTRELLPRFHLEIARGSAEQNIEYCS
KTGSGSGTRTDLAVIAKRLRD-GTEAEIA-YW-YWGPT-GTGKTRAASEESPDAYWKS-AAHW-W-DGYD
GL-ADVIIDDYRAVKGSTVQFNAKRIFITSPKDPR

>GOM03041
SRNWVGTLNNYVQLHSIEYICIGKEVATPHLQMCFFFKNKKSLRALQKI-NRAYWEHMRGTQEQAADYCK
KTPKQKGETQKFERAWELAKE-GNLDDID-EW-YCGPS-GTGKSRKAREENPDAYLKM-CNKW-W-DGYE
GE-DIVLIEDFDKCKGSSMKIRPAKIIVTSNYHPT

>GOM03161
NRAWCFTLNNLAVEHVRSYAIFGYEVGTPHLQGYVAFLKPQRLSACKKAIARAHWEPAKGNEEQNYEYCS
KVRSKQGKRTDLDKAIEHLKE-GVIEETP-VW-IWGPP-GSGKSHAAREFDPDAY-LKAQNKW-F-DGYS
NQ-KTIILDDLDTFKGGTVHLRHTTFIVTSNYTPD

>GOM03193
QRAWCFTLNN--------LLVYQLERGTPHLQGYVKYLERKTFAAVKTLWPSAHLEPAKASPMQNLAYCT
KAMGNQGERNDWHDITEQLQL-GLFDEVI-VV-LWGPT-GSGKTRRAEEAGPLAYSKP-QGQW-F-DGYR
GQ-ANVILDEWPDVKGSFASWCPRRVWLTSNIEPS

>SI00006
AKNWCFTLNNTDEETIKAYCIYGRETGTPHLQGYVQLCKKKRLTGMKKLLPTAHWEKA--DFEKNYSYCS
KGAPTMQQRIALRDTLNELVDAGDISIMD-TW-IYGPP-GTGKSRSAADYGDDIY-LKAQNKW-W-DGYT
GQ-QTVILDDMDNVKGGTINLQHRKFIVTSNFSID

>SI00063
SRNWMFTLNNSDKPMEWKFIAYQREKGTPHYQGYLMMEKKVRLTAMKKLNARANWQVRKGSHEQAVAYVT
KDAPQPGKRTDLDAACQVAQE-EGLEALI-MW-YWEDTGNVGKTWFGLRD-----TQK-GLKA-Y-RGHT
G--ECVVFNIVRSYEPCDVPLLKQHVVVFANIEPD

>SI00078
ARSWCFTY--QDLLWFKNYFVMGRELCKLHFQGYISYNNAKTFQQTKKWFDKIHIAPAKGNDFQNQVYCS
KEPIKQGKRSDIVRA-IDIITQTNVLEEVNIW-IHGSS-GSGKTRKVDNSGNEIF-TPTSHKW-W-EGYD
GH-QVVLIDDIRRTKGGSRQVQFKTIYITAPYSPI

>SI00094
ASSFTFTINNENIASLKARCVAGYEVATPHIQGAIMFAKPMRFKKVIGF-T-SNCDKMLGPWSSQA-YCC
KTDNQQGKRNDIVAMKDAAKR-GDMELID-LW-LWSSKGNTGKTTWAETKWPDAY-DKMDNRF-F-DNYN
GE-EVIIWDDPVQVKHDSQLIRFKHMIITANKSPE

>SI00142
HTFYAFTL--ANLNRQLKY-LYGREICKKHLQGFIHLKKAMRITELK-L-PGPHLEACIGSQIQNIDYCS
KFPKP------IEVI----NN--------LYW-FWEEHGNIGKSAFV--KHNALF-CK-KSDICF-NNNE
EC-NLLIWDIPRCYETGVKVFNPPHIIVFANSEPS

>SI00197
SRNFTFTLNNEHLTTLEIGIFYGKEVGTPHLQGFICFTTTKK-QCIKAI-PGAHVEFMKGTIEQNVAYCS
KKKKGEAEKERWEEALAAAKE-GRFDDIP-EW-YCGPS-GTGKSKQA-RDKYDAYVKL-NNKW-W-DGYA
DE-ETVIIDDF--FKGGVKVIRPKRIIITSNYTPE

>SI00373
GRAWCFTL--PNAEEYLPYLVGQTEVCKEHIQGYFY--TKRSFRQAKEMITSCHIEKRKGTHVQARDYCT
KQEPAQGSRNDLEGFKESVRA-GE--SLVVLW-VWSESSATGKTATMTHKTLPAW-READIL--Y--AYD
NH-DIIWFNIAR-YYQSIK--NVKHIVVTSNQPPP

>SI00441
SRHFAWTMNNDTEAAVIAFATFGREVGTPHLQGMTSFEHARS-AIIK--LPGTHVEICR-DAYKSMVYCQ
KPADGGGMERDWKRA-YEMAAEGNLEDID-HW-YQGSS-GSGKSKFAHDENPGYYLKS-PNKW-W-DQYE
G--QTVIIDEW-PIKGGTRMLRPPKLIITSNYTIK

>SI00793
KTFYAFTLFNDLEANFNKY-FYGREICRKHLQGFIHLKKPMRITELKPI-PGPRLKACIGSEEQNLDYCS
KYPKPLIVITDLRPWIVDDI---------VYW-YWECVGKVGKSDFA--KHNALFCKK-SDLI-F-NNDD
QC-NLIVWDIPRCYETGTKLFNPPHIIVFANEPPS

>SI00850
SKHWCFTLNNLDLERLREYLTYGKETGTPHLQGYICFNRRLRFNPVRRSIARAHIEKTKGSPAANKAYCQ
KAPSSQGKRSDLDCVYDAVKE-GSIGDTF-VIVYWGLT-GTGKTRKVWESHPRDY-VHTGERW-F-DGYE
GH-EVALFDDFDGIKGDYVQWNPKIIYITSNKDPV

>SI00898
ARYWLLTI--EFVPYLPPWIRGQLELGYLHWQIFSCVQKSRR-RGITSVFTGIHAEPSRS--AAAEDYVW
KKPVNRNSPADWTAIRTSAVA-GVPSDVY-NV-FWGRT-ETGKSRRAEEAGLEAF-KNPRSKF-W-DGYR
DH-EHVVMDEFRGVKGSSVVLRARTFWITSNLDPR

>SI01664
SRKYIFTCNNSQISEIQKYCIYGKEVATPHLQGFIMLRDQMTMSALNKKCNRASFKVARGTVSQNVKYCG
KAEVAQGARSDLETICTQIKE-GTLKRIA-LW-AHGPT-GVGKSGFAHEARG----NPDTGKW-W-DGYE
TQ-EIIIIDDWRPTKGGMAQFAPKIIIITTPKDAA

>SI01813
SKHWCFTCNN-DLTFNAAYAVWQKEMSTPHYQGYLQTNKVVRLTGVKKILNAGHLEVKRGTVQQAIDYCR
KPITKQGERTDLNTLRTAVKA-KKWTDIA-VEVLWGPT-GCGKTRKA--MDEGAFWNPCTPEW-W-DGYR
GE-EILLIDEFYGIKGAATYAVWTKVYITSNSDPD

>SI03513
GRLWCFTLNNDERGLLGLYACYQPERGTPHLQGFLFTADRLTVAGLKRIHNRVHLEIMRGTSAEAIAYCQ
KGRSGQGTRSDLDEFSQRVLA-GPLAEVA-LW-FWGPT-GGGKTRACREAAGKSW-KMADNHW-F-DTYD
QQ-DVMIMDDFRTIKGTSVQFNTNTIIITAPKAPE

>SI03654
AKRWCFTFNNENISSIVPCAFFSREIGTHHLQGYCEFKIKYRPVSLFKHITTIHWEKAKGSREDNIAYCS
K----MGIPKPIKTIMPNQFN----------W-YWESEGNVGKSAFTLCVHL-------NGVL----DYI
KT-EIIVFDIPRSYEGGMCVFNPPHIICFANQEPI

>SI03701
ANAWMFTIHNEHDPTQWEYVTWQLEKCTPHYQGYVEFEKQKRLAGVRKV-CQCHWEMA--SQQEAIKYCN
KPAKGQGNRSDLDKM-CELVQAGNMREVAV-W-YWGGP-GTGKSRKAREEYPDAYLKS-QNKW-F-DGYI
DQ-DAIILDDLDKVKGSQVNLKHKVFVITSNYHPD

>SI03705
SRSWVFTLNNDERGWYEEYVVCGEETGTPHLQGFVQWTARRRYCKVR--YPRAHWERAR-DPAKARDYCQ
K-IMAEGGHDNIGLA-YDAFKVGAE-EAEPRW-LFGPS-GSGKTRKAEEDSADPY-KISTVKW-W-NGYR
GE-KTVIIDDLTKTKGGMEPLYATEFIITSNYTPE

>SI03717
ARSFSFTWNN--------YLVFGKEVGTPHLQGMINFKSPRSFSVMKEL-EGAHVEKTI-SSYDSMVYCK
KSQKAKGDMEKWKRTRELAAA-GKIEEVD-HW-FYGAS-GTGKSR-A-YAENNLYIKN-SNKW-W-DGYV
DQ-PCVLIEEW-PIKGGTKMLRPPKIIVCSNYTIQ

>SI04276
SRNWVFTLNN--------YCTWQHEIGTPHLQGYLELGTVQRLSAMKKLNSVAHWEPRRGSQEQAIEYSN
KEKKEQGKRNDLEKMSRDIVDNKKFNEVAL-W-YYGEP-GTGKSRKAYEENPEAYRKA-QNKW-F-DGYQ
GE-KTIILDDLDKIKGGTVCLNHTSIIVTSNYSIQ

>SI04298
AKNWVMTWNNQLEQRLAKY-VFGKEKGTPHIQGAFILKAKTRQSTLWKLFTTFYLDKMKGRWNDQK-YCC
KKPLVTMSKSDLRPEAEQFTEG--------YW-FYETTGNWGKSILSNMDATEVSLASLIEK----TGEC
P--PIVIYDIPRSYESGMVRFNKPHIICFANEPPQ

>SI04364
SRNWVGTLNNGACQKLLDYICIGNEVGTPHLQMCFFFKNPKTLRAMKKI-NSAHWESMQGTQHQAADYCK
KKQKGETEQERYAQAWDSARE-GNIDDIP-EW-YYGAS-GTGKSRKAREENPDAY-LKMCNKW-W-DGYE
GE-EVVLIEDFDLAKGSSMKIRPEKIIVTSNYHPK

>SI04410
AKHWCFTLNNEDIDNLMVRLSMQEETGTPHLQGYIEFKKKLRPIGLY-SF-KAHWEKKKGTILQAITYTQ
KRQFLRNVRK-IRLV-ECITN--------LYW-FWEPIGNVGKSAMV--KHQAMLIKSADIK--YCGQY-
-P-DTILYDIPRSYESKM-VIMPHHLICFANFEPD

>MuCV
YKRWVFTINNEDYVHVLEFAIVGEEKGTPHLQGFLNLRSNARAAALEESLGRAWLSRARGSDEDNEEYCS
KEPGGKGRSSQLADATSAVLAG-PLTDVAVIV-LIGPP-GTGKSR--AFEFPAEYYKP-RGKW-W-DGYS
GN-DVVVMDDFYGFKGGMTQFVAKTLITTSNKEPR

>MulCV
YKRWVFTLNNEDYVHVLEFAIVGEEKGTPHLQGFLNLRSNARAAALEESLGRAWLSRARGSDEDNEEYCA
KEPVSKGRSSDLAEATSAVMAG-PLTEVAVIV-LIGPP-GTGKSRYAEFPAENKYYKP-RGKW-W-DGYS
GN-DVVVMDDFYGFKGGMTQFVAKTLIITSNREPR

>PClike51
ATRWVFTINN-AVINLPDSVIAEEELETPHIQGYMVTSRKDR-SAISKYLSHAYIEVARGSSYDNWEYCS
KKPHRRNQEETLSFL-ESCTRD----QMI-LW-IYGPA-GSGKTTLADIEHYKVYLKP-INKW-W-DGFN
NH-ERILIDDFPEVKNGS-TVNPSPVIITSNYSID

>PClike41
GTRWCFTINNEELVMNMP-SMIAEELFTPHIQGYFTTTKRTDFTALTKFFGRAHLEQAKGSTRDNWNYCS
KHRAHEDPKDEWADLCEQMDREEHNF---FIW-IYGPP-GSGKSTLARSDTPIDYFKP-VDKW-W-DGFD
SH-NRIVMDDYPNVKGGTITVDPNPFIVTSNFPID

>PClike21
AIRWCFTINN-RNLELNPAVIAEEELDTPHIQGYLRLKTKKDMTVIQRWLGRAHLEVAMGSEMDNIKYCT
KELKCKDKDEEIADM-RSLNE-SEFE----LW-IWGPP-GKGKSR-AARIGLRQYSKA-YNKW-W-NGFI
ED-KRVVIDDWPSTKGGHLAVEPSQLIITSNFSID

>CoCV
AKRWCFTLNNEEIKSLETYAIVGKEVGTPHLQGFVHLKQKKRLPQLKQLFKRAHWEKARGSDEDNEKYCS
KIPA-KGNRSDLSEAVAAVKAG-AMTEVAVIV-ITGPP-GCGKSRWADYPGSKFY-KM-KGEW-W-DGYD
HQ-EVVIIDDFYGVKGAFVEFTSRVIIVTSNSPPD

>FiCV
CKRWCFTLNNEEIERVKNYAIVGKEKGTPHLQGFLHLKKKQRLKQMKELIPRAHFERARGSDEDNEQYCG
KVPS-KGNRSDLAGAVAAVKAG-GMAEVAVIV-LTGPS-GCGKSRWAEQEGTKFY-KM-KGDW-W-DGYS
NE-DMVIIDDFYGVKGSYVEFTSKKIIITSNTHPD

>GullCV
ARRWCFTLNNEETARNLIFAIIGKEVGTPHLQGFMHFKQKQRLTALKKLFPRAHFEKARGSDQQNADYCG
KTPSDNNPSD-LAGAVAAVKR-GQMSEIA-VIVLIGPP-GCGKSKLAEMEGSKFY-KM-KGDW-W-DGYD
NQ-DIVIIDDFYGVKGAYVEFTSKKIVFTSNRHVD

>BatPOAVI
VRRFCFTWNNADTLTVKDYGIAGEEIATPHLQGFANLSKPMRFSTIKKHLNGIHIEKANGSDEQNQAYCK
KTPCSQGSRSDLADVVSAIQN-GTTQAIA-YY-YWGPP-GTGKSRRAKRRVS----TQTTSQ-----GAC
GT------DTSNKSTGGSTNY---SKLLTDT----

>CyZM36a
VRRFCWTLNNVDVLQKDLFAIFGREICTKHLQGFCNLQRPKRFNSIRQIFGRAHIERAKGSDIENQEYCS
KSPSTQGTRTDLQKV-VSVIEGGDIKALA-FY-FWGST-GTGKSRKA-RALGETYYKP-RGEW-W-DGYT
GQ-PCVVIDDFYGVKGGYENFVSKYIWITSERPLE

>SgCV
HKRYVFTLNNEEYARIDNYMITGKEVGTPHLQGFINLKVKKRFSQIKEMLSRCHIEKARGTDLENRVYCS
KSPVGQGKRSDLDAAAETLRTS-DLRSVAVTV-ITGPP-GCGKSRYADHASGTPYYKP-RGDW-W-DGYH
TN-ATVILDDFYGVKGGYVQFLARDIFITSNKPVE

>MinkCV
CKRYCFTINNEAAVKEFLYAVVGKEVGTPHLQGFCNLKKKMRFEPFKRAIGRAHIEQSRGTDVDNKRYCS
KEPSAQGKRSDLKEAVTLLNNG-TMTDVAVHV-IVGPP-GVGKSR--ETAGENAW-KP-RGKW-W-DGYT
GQ-SHVVLDDFYGTKGGTVEFVAKVIWITSNKQVK

>BatCV
AKRWVFTLNNKEIDHILGYLVCGKEMGTPHLQGFANFSKKKTFNQVKKIFSRCHIEKAKGTDKDNQQYCT
KAPRSGGQRTDLASAVSTVLESGSLRAVAVHV-IIGPP-GCGKSKWANFAEPEVW-KAPRNKW-W-DGYC
GQ-EVVILDDFYGTKGGTVPFLARTILITSNKVPQ

>PCV1/2a
HKRWVFTLNNEEKNKIREYFVCGEELETPHLQGFANFAKKQTFNKVKWYFARCHIEKAKGTDQQNKEYCS
KAPRNQGKRSDLSTAVSTLLETGSLVTVAVHV-IVGPP-GCGKSQWANFAEPSDW-KPSRNKW-W-DGYH
GE-EVVVLDDFYGTKGGTVPFLARSILITSNQAPQ

>DuCV
YKRWVFTINNEDYVHVLEFAIVGEEKGTPHLQGFLNLRSNARAAALEESLGRAWLSRARGSDEDNEEYCA
KEPVSKGRSSDLAEATSAVMAG-PLTEVAVIV-LIGPP-CTGKSRYAEFPAENKYYKP-RGKW-W-DGYS
GN-DVVVMDDFYGFKGGMTQFVAKTLIITSNREPR

>CanaCV
AKRWCFTLNNEEEAKVRAFAICGKERGTPHLQGFLHFKKKQRLSALKKLLARAHWEKARGSDHDNEEYCS
KEPV-QGNRSDLAGAVAAVKAG-RMVDIAVVV-ITGPS-GVGKSRLAEMEGSKFY-KM-KGDW-W-DGYS
NE-DIVIMDDFYGVKGSYVEFTSKKIVITSNTHPE

>GoCV
YKRWVFTINNEDYCAVVEFAIVGEEKGTPHLQGFLSLRKN-KAAALEENLGRAWLSRARGSDEDNEEYCS
KEPNRKGRSSDLPDAASDVLAG-PITDVAVIV-LIGRP-GSGKSR--AFEFPARYYKS-RGKW-W-DGYN
GQ-DVVVMDDFYGYKGGMTQFVAKTLIITSNREPR

>DSaCV
HCNYFLTSKN--------YLAIGRHTGYEHVHIDVEFEKKKAWTVIKDIFDEINVQKRIAERAVADRYLA
KPANFQGKRNDITAFDEDMYA-GSWDDLK-IC-YFGRS-GSGKTW-A-LEGTGEY-IPGHGTW-W-DGVT
ST-ECLLLDEFSGVKGAFITATINTWIITSIKHPN

>PSaCV-5
NKNLFLTYNDAWLLNKLAYGVCGEEKATKHYHLLIMCKNPIKNGQVIEIKIAPHIEKIRNNLRGVIKYVK
K---VKLDKLERKEK-ADLMLTGTLGPIEM-W-YRGET-GEGKTRT--EEFELSYWTNESLRW-F-DGYN
GQ-ELVIIDDFRQVKGGYVAWKPKIIIITTPATPQ

>CyNG15
VRRFVFTWNNEAYDKCEKYGIVGEEIATPHLQGFCNLHKPTRFSTIKHL-DNIHIEKANGSDIDNQKYCS
KQPSKQGQRSDLAVVSNKILE-GTIRDIA-YY-YYGPP-GTGKSRTA----KSIYYKP-RGLW-G-DGYT
NQ-KCVIIDDFYGIKGGFEEFNSTHIWITSNVDTD

>CyBat09
LRRFVFTWNNDDIEKVVKYGIVGEEIATPHLQGFCNLKTPMRFKSIKHL-HNIHIEKAKGTDLQNQEYCK
KTPCTQGKRTDLETLVSAINS-GTQQKIA-YY-YWGPP-GTGKSRRAQINSNSIYYKP-RGLW-W-DGYH
QQ-ENVIIDDFYGIKGGFEEFTSKRIWFTSNVDTD

>CyPK11
VRRFCFTWNNSAYEKCEKYGIVGEESATLHLQGFCNLHKPTRYSTIKLD--NIHIEKANGTDEQNQKYCS
KIPNKQGTRNDLKSVVESINKEGTLGNIA-FY-YWGPP-GSGKSRRAQLDGESIYYKP-RGLW-W-DGYE
QQ-RSVIIDDFYGIKGGFQEFTSEKIFITSNVDVC

>CyPK21
LRRFCWTLNNDDVDQLQKFAIFGREVCTKHLQGFCNLQRPKRFNNIREIFGRAHIEGAKGSDQDNQRYCS
KEPCNQGARSDLEEV-VSIIKGGDVKAVA-YF-FWGPT-GAGKSRT-LATGLRVYYKP-RGDW-W-DGYN
GH-ECVIFDDFYGVKGGYENFIAKKIWFTSNKPLE

>RavCV
AKRWCFTLNNEEVSAVKAYAVVGREKGTPHLQGYIHLKKKARLSTLKKLLSRAHWEKARGSDSDNEAYCT
KMPV-EGNRSDLSGAVAAVKAG-RMVDIAFIV-VTGPS-GVGKSRYAEYPGTKFY-KM-KGDW-W-DGYS
NE-DVVVIDDFYGVKGSYVEFTSKVIIVTSNTHPD

>PSaCV-4
FRFACITA--MDAFDLDWYVVIGRETCRRHLQCYFEATNPKTVTAWQDVDPRAHVECAENQGDKAADYCK
KLAPGQGARMDLADC-KTMIDEGKID----VV-YVGAS-GSGKSHHCPDYRRSGY-LAENKVW-F-DGYE
GE-EVLWVDEFRGVKGGSIE-FFKKVLISTTVPPG

>DCy2
LRRFCFTVNNETELKVKNYGIYGRELCTPHLQGFANLSKPMRFRKIKESLDTAHIEKANGSDEDNKTYCS
K-PCQQGRRSDLDAVVATIST-GDIRRIA-VF-FYGPP-GSGKSRRAAIDPDSIYYKP-RGEW-W-DGYH
QQ-TSVIIDDFYGIKGGFQEFTSKHIWITSNVDTP

>DCy3
LKRIVFTLNNVRIQSYVEYCVVGRETATPHLQGFINFKSKREFGTIKTIVDRAHIEPAKGSDVQNKEYCT
KTPSGPGYRSDLADVVQTVKG-ARLREVV-IV-YYGDP-GAGKSRKA-AAEGGVYYKT-RGPW-W-DGYN
GE-TTVIVDDYYG----------------------

>DCy4
VRKFCFTWNNGDVIKTKEYGIFGKEVATAHLQGYANLIKPMRFSTIKRL-HGIHIEKANGSDEDNKRYCS
KNPQSQGKRNDLQSVVDTIQS-GNIKDIAVYY-FLGLP-GTGKSKTAMAHAPDSY-KP-RGLW-W-DGYQ
QQ-KCVIIDDFYGVKGGFEEFTTEKLWITTNVDTD

>DCy5
VRRFCFTLNNEEYEKVTRYGIVGNETATIHLPGFCNLTKGMRFNNIKKL-ARIHLEKANGTDEQNQIYCR
KTPVGQGKRTDLVSLVEGIQN-GRLSDIA-YY-YWGPT-GSGKSSRA-EIEGEIYYKP-RGLW-W-DGYH
QQ-DNVIIDDFYGVKGGFEEFTSRRIWITSNVDTD

>HaCV022
YRKVFVTS--SAMEALNIYVCMSMEHARIHYHLYIEFYSQKTMNTIK-KIKDATANPARGTPQEAVDYIK
KTMSNQGHRSDLDDV-FQRLQVGNILDIIVLV-YIGKS-GAGKSHACPDYQRSGY-YPVQGPY-F-DGYT
GE-STIWFDEFGGTKGGSVCITGLKILISTTTPPK

>HaCV009
IRRFCWTLNNDELASLQKFAIFGREVCTKHLQGFCNLQRPKRFNSVRRIFGRAHIEKAKGTDLDNKTYCS
KEPSTQGARTDLQEVVSCIEG-GNLKRLA-FF-YWGAT-GLGKSR-AKATGEDTYYKP-RGEW-W-DGYC
GQ-PNVVIDDFYGVKGGYENFCSKRIWITSNYPLD

>CaCV
VRRWCFTINNDAVKNLAPYLICGREVGTPHLQGFVNLKRTTRMGALKARLGRGHFEPARGDDCSNRDYCS
KEPSSQGKRNDLHDAVVKLKETKSLAAVA-EV-LCGPP-GCGKSRYCMETAPEAYWKP-RGKW-W-DGYD
GH-QDVILDDFYGTKGGTMNFLARRIFITSNRLPH

>AtCV
ARGWCFTLNNGHVSGLDAYRVGQLERGTLHIQGYYHHRVMKSFNQMKKLIPNAHWEIAKGSPKQNRDYCT
KECPHQGTRFDLRQC-ADVLANGSLLDLPL-W-IYGPT-GSGKSRFASTLRDECYWKP-PGKW-F-DGYD
QE-PLVILDDYRSYKGGSVQFCSELIVITCDRPPS

>LaCV
LEEWLATL-----KRLPA-ARCQLEKGTPHIQWCVTLSKVARLTGIIKL-AGSHVEASR-NAMAAWKYCG
KVKGDTKERNKLGPV-AAVEQ-GLIP----EW-HYGES-GTGKSR--RERFPDAFIKS-SDVW-W-DGYQ
GE-ETVIIEEM-GQKGSQ-LLRPKRIIVTSNYSIK

>PCV1
HKRWVFTLNNEEKNKIREYFVCGEELETPHLQGFANFAKK-TFNKVKWYFARCHIEKAKGTDQQNKEYCS
KAPRNQGKRSDLSTAVSTLLETGSLVTVAVHV-IVGPP-GCGKSQWATEPSD---WKPSRNKW-W-DGYH
GE-EVVVLDDFYGTKGGTVPFLARSILITSNQAPQ

>BFDV
CRRWCFTLNNGEIEFVRSYAIVGREKGTPHLQGYFHFKNKKRLSALKKMLPRGHFERAKGSDADNEKYCS
KIVARDGHRA-FDGAVAAVMSG-KMKEVAVDV-IYGPP-GCGKSRWAEQPGTKYY-KM-RGEW-W-DGYD
GE-DVVILDDFYGVKGAFVEFTSKRIIITSNKAPE

>LDMD21
RRNWCITVNNETWSKRLRYLVFQAEKGTIHYQAYAEFSNPIRFGSVKYLIPGAHIEARRGSAKQASDYCK
KSVERQGQRLDLERL-AQIAQ---THEMP-IV-CHGET-RTGKTHYAYERDPNLY-PVGKDLW-F-DNYN
GE-KTVLLDDFSGRKGGFVWLKAETIIITCNQHPE

>LDMD19
SRAWVFTLNN-DDISRLSYGVYGRETGTHHLQGYLYFKSQRTLSSLKKL-PRAHLETRKGSHEQARDYCI
KEKGEAGTKV-YREA-WNLAKEGRIEEIHGWW-FYGPS-GTGKSRKARLDNPGAYIKN-ANKW-W-DGYQ
GQ-DVVIIDEW--VKGGAMMIRPKKVIITSNYTIR

>LDMD18
GIFWMLTI--SYTPYLPPWTRGQLESGYIHWQLLVGFAKKVSLRRVREVYP-IHAEISRS--ESAAAYVW
KRPFRRNSATDWEAVWESAKR-RDLESIP-VYCFYGVS-GSGKSRRADEAGVEAYKDP-RSKF-W-CGYQ
GQ-SNVVLDEFRGIKGSSVPLAAERIWITSNLAPL

>LDMD17
SRGWVFTA--SGLSAIATYMVYQEETGRKHLQGFVWWRTQRTFNSVKGKLDGVHLEKQRGTNKEAADYCR
KGRPTGGSKHAVEAL-RKAQKHGVKR-VLVWW-IHGDA-GSGKSRFARYDNPDNT-SDSAGGW-L-DGYA
GQ-RTLVIDDFEGVKGDHVAAEWTTVLITSNEHPS

>LDMD15
LRNVCFTLYNEDVASKLSYAIFQEEKCRLHLQGYLECTKPVRFGTLKDFLSTVHLERRRGNRQQARDYCR
KNANKQGQRTDLDAIREMVVA-GTEESIA-VIIRWGVA-GSGKTR--YDTHETAY-RPNGGTW-F-DGYD
SH-EVVLLDDFYGKKGSTCNFRAKFIYITSNADPE

>LDMD14
SRRWIATLNNSHLSALSSYLLYGKEVATPHLQIYLETQKKKTLNGLKKLGKSIHLEIAEGTQQQNLIYCK
KKLMESGTKKSITEV-SHAIANGNVTEIAVKV-YYGKT-GTGKSYKAHQENPELW-THGGDRW-F-DNYA
AH-EVALFDDFEGVKNSFVNWRPKVIIFTTNVKPE

>LDMD13
SKYWCFTLNNEEEEAVKAYLVYGRERGTPHLQGYIEFKNRKRFSTVRTVIPRAHIERRMGSASEAAAYCK
KISQGQGARNDLARLHEAIFVEQSVAHVQVVV-YWGPT-GTGKTRRCASSDPPTW-IYSSDGW-F-DGYQ
GD-ETVLFDDFGGVKGSFVQWCPKTIYITSNIEPA

>LDMD11
GVYWCWTLNNEELSHCRTYVCFSREVGTPHLQGYLELAAKLRLGGLRKLLGRAHLELRKGTQAEAIDYCR
KKTSSQGKRMDLEAV-KALLDGGPLREVAVHV-LWGAP-GVGKTRWIERHADDLW-NDPTLQW-F-DGYQ
GE-SVVLIDDFRGIKGGFTEWRATTIYITSNVAPP

>LDMD10
YRNWIFTS---KWFSGSPYLICQAEKCRVHWQGYVHGNTPVGLATLQRELPGVHAEVRRGNHKEARQYCR
KDPPQQGSRTDLDDLKPILVERGLA----AYY-FYGPP-GTGKTR--ESVPDPDY-TSSGKPW-F-DGYR
GH-TVILVDDYRGVKGSH-IHMGRKIYVTSNEPIE

>LDMD9
DKHWVFTLNNEEYEQLVEYAIYGKETGTPHIQGYIRFARKKRFNGVRRILKRAHIECKKGTPTQASDYCK
KRATKPGRRTDLEELYLQVKE-GTRDEIG-VIVHWGLT-GTGKTRAV-WDEH----------W-D-DLYA
GG-----------TMDNE-LF-----YSTTSMGAN

>LDMD5
AKRWCFTLNNQEKDFMARYLCFGREVSTPHLQGYLELEKKSSLSSMKTFL-RAHWEKAKGSPKEAADYCK
KLSVGQGYRTDLLNV-KEVLDGGTVAELAVVV-LWGDT-GTGKTRFCHDQTGDRW-TSGDYKW-F-DGYD
GQ-EVVLWDDYRGIKGGFTNWKPKKIYITSNCCPS

>LDMD4
SRGWVFTA--SGLSAIATYMVYQEETGRKHLQGFVWWRTQRTFNSVKKLPDGVHLEKQRGTNKEAADYCR
KGRPTGGSKHAVEAL-RKAQKHGVKR-VLVWW-IHGDA-GSGKSRFARYDNPDNT-SDSAGGW-L-DGYA
GQ-RTLVIDDFEGVKGDHVAAEWTTVLITSNEHPS

>LDMD2
HRAYCITLNNHDRQNLETYVCFQPEKATRHIQGYVVFQNARTFSGAKAIIEGAHIEVARGSSQANIEYCS
KTGSGGGTRTDLAVVAASLRT-GTLSQIA-HW-YWGPT-GTGKTRLACEESPDAYWKS-SAHW-Y-DGYD
GL-ADIIIDDYRCVKGGTIHVNAKRIFITAPKDPR

>LDMD1
CRFCCFTINNEELEELLLYLVYQFEVGTRHVQGYIEFTSPKRFTTLKRSVARAHLERRGGTAKQAAEYCX
KKISEQGKRNDLAAV-KRMLDSGSQKEIAVII-LYGAP-GTGKSRWAYSTYPDLWSKP-PGPW-F-DTYA
GQ-ETILIDEMAGVKGTFTHLRHSRVVICSNFHPA

>SwCV
YKRWVFTINNEDYVSVIEFAIVGEEKGTPHLQGFLSLRKNARAAALEENLGRAWLSRAVGSDEENEEYCS
KTPNRKGRSSDLNAAASEVLAG-PMTDVAVIV-LIGPP-GSGKSR--VFEFPAEYYKA-RGKW-W-DGYE
GN-DVVVMDDFYGYKGGMTQFVAKTLIITSNREPR

>CyVN
VRRFCWTLNNVDVLQKDLFAIFGRETCTKHLQGFCNLQRPKRFNSIRQIFGRAHIERAKGTDLENKEYCS
KTPCAQGTRTDLEKVVSVIEG-GSLKNLA-FY-FWGPT-GTGKSRKALALGDTYY-KP-RGEW-W-DGYT
GQ-PCVVIDDFYGVKGGYENFVSKYIWITSERCLE

>DCy1
IRRFVFTWNNSDFETCITYGIIGKEKCTPHIQGFCNLSKP-RFNNIKKHLNSIHIEKANGSDEQNKIYCS
KHPDKQGKRNDLDAVVLTIQN-GTLSNVA-VYYYWGPP-GTGKSKTAAYNTDSIYYKP-RGLW-W-DGYQ
QQ-TSVIIDDFYGIKGGFEEFTSKYIFITSNVDTC

>FSFaCV
VKMWALTVKNEEIGNYQDYLSIGKHTGYQHCH--LNLELEKRMTWIKRVFPDMHCEKRQGTREQCDTYLA
KRRIERGHRSDLDEI-HDMIKEGD------YIVYVGPA-GSGKSWHCYKESRQMY----EKVY-F-DGY-
NR-KTIWFDEFNGTKGGSVLISGLKILISTISYPA

>HaCY2
VRRFCFTWHDEDVAKTESYGIFGKEVCRIHLQGFCSLAKPKRFKWIKQL-SRIHIEKAMGSDKENQQYCS
KPSEGSGQRTDIQSL-LETIQGGDIRRIA-RY-YWGPP-GSGKSRRSGLLDGTVYYKP-RGEW-W-DGYQ
Q--TSVIIDDFYGIKGGFEEFTSKYIFITSNVDVC

>VN11
AKRWVFTWNN--------YIGWGYETATPHLQGFVYFHKQLRWKAVMAIMP-SFVEVMEGTVEDNIAYCT
KPPPTEKKKTEFKDILKMTLKEAD--EVM-LW-FYGPT-GTGKTR-CEEHNGELF----DGKF-F--DYK
GA-DCVVLDEIDKVLGDYVPRDFKKIIITSTNHPE

>AaCV
VRRVCFTLNNEDLKFIEEYLIVGKKVGTPHSQGFINLKKK-HFNSVKKLLPRAHIEKAKGNDQHNKDYCS
KQIQGQGKRNDLADALATVRANGDIKALEVHV-LWGIP-GCGKSRYAREQAPEAYYKP-RGEW-W-DGYT
GQ-EDVILDDFYGVKGSFVQFTAKRIYITSNVAAS

>BaCV
VKRWCFTLNNEERRHIQEFAVIGNEVGTPHLQGFLNMKTKRRLGTMKKWFARAHYEAAKGTDLQNDEYCT
KEPGKERCRNDLQKA-IDVVKRSSMRAVAVNV-YVGDP-GCGKSRKASELCAGTYYKP-RGMW-W-DGYD
GQ-ENVIVDDFYGVKGAYVEFVSTNIYVTSNKHVW

>StarCV
AKRWCFTLNNEEIAAVKAYAIVGKEKGTPHLQGFIHLKKKVRLTSLKKVLQRAHWEKARGSDEDNEKYCS
KIPV-KGNRSDLAGAVAAVKAG-GMSEIAVTV-LTGPS-GVGKSRWAEQVGTKFY-KM-KGDW-W-DGYC
NE-DIVIIDDFYGVKGSYVEFNSKQIIITSNTPPD

>PoCV2
HKRWVFTLNNDERKKIREYFIVGEENETPHLQGFANFVKK-TFNKVKWYFARCHIEKAKGTDQQNKEYCS
KAPRSQGQRSDLSTAVSTLLESGSLVTVAVHV-IVGPP-GCGKSKWANFADPETW-KPPRNKW-W-DGYH
GE-EVVVIDDFYGTKGGTVPFLARSILITSNQTPL

>I0004A
YRRYCITINNKRILGLFK-GVIGVETATKHLQGYIEYPTQRDWSSIKKVCPNAHIEAAKGTSRQNYEYCT
K-HFETGKRKRLSEYVKQVLQDENYEKI-QLW-IYESVGGKGKTFLAYGFTR--FTKSRDIAL-------
PP-KGFVFDVTRDYGGSQ-HLRPVPVIVLSNFEPI

>I0006H
VKRWCFTLNNADCEALKERAIVGKEKGTPHLQGFVSLKTRKRLSAMKTFLPRYHFEQAKGTDEQNTEYCS
KGRGDKGGGFNIKRVVYHLLE-GKEK----IW-YIDGQGNNGKSWFAAELGA---IRLKTAD--LTHAYN
GE-RVVIFDLSRTYDSRQ-KMFPIHVIVFANWGPD

>I0007C3
SARWCFTVNNADASAIAEYLVVGREIGTRHLQGFVIFHQVQRVSGYI---ARAHLEPARASSVQASDYCK
KVCPRSGQRFDLQALDDFIAS-HAVEQPA-VTFIVDQVGGAGKTWFQLSKNPARIK---RDD--V--AHT
ID-EVFFFAVPRGYASRMKFLSVVHVIVFSNELPD

>I0026A4
HKSWFLTLNNTEYKILQQYSIIGKEKETPHLQGVVTFQKATRIAALKKILPRVHWEIPL-NLDASRNYCM
KDHRHQGRRSDIAEA-VGMVTDGHMMEVAVHV-HWGPT-GTGKTYNAKQLFPLEYWTP-AMEW-W-DGYS
GQ-SGVILDEFRGIKGGSRQWKPHVIFITSPLEPR

>I0027A7
AKNWVYTLNNDEISKAEGYHVFGKETGTFHLQGYVIFSQRKRLGQLREIFPRGHFEVSRGSPHQASDYCK
KPPQAQGKRTDWERL-REYVEQ--LGDLIIEF-IVDPEGNSGKTWFCITQHPDSY-KRDDLT--F-D--E
TR-TIFLFDVPRGYSSTL-KITSNHCVVFSNEEPD

>I0041
GKRWCFTLNNAEKDVVVAFAKVGAEVGTPHLQGFVHLKERESLGGVKKILNRCHLEMARGTDIENDEYVS
KIVTEKGGGDTARAA-AQQLADG-GDLC-HW--MYDLVGNMGKTWMSAKHGAVRF-KSADIK--Y--AYN
GE-RIVIFDLSRSFDSKMKVFAVPHVLVFANWGPE

>I0054
AKRWVFTLNNQLLEQLSRTLIYGREVATNHLQGMIIFATRKRLRQIRNY-QRAHLE--RSTPARAREYCI
KEENRQGRRNDIHDIDLFIEE-NTQEEVA-LI-------RNGVAR--QMDLEHAL-----------DGDD
R--HILFYVDPAGADCAYAVDESKDIIIS----PE

>I0059
VKRWVATVNNQESQTLRDYAVIGREVGTPHLQCFFIFNNRLRLRQVKAVGQRAHLEPARGTSAQAANYCK
KELPNSGPKTTIFEAFRDWYKDQTERDILICF-VVDEEGNKGKSWLTYSNRSDVL-KRDDLT--Y-D--V
SK-RVFVFDINRGYKSVT-KIPHKHVIVFCNEEPD

>I0069
AKRWVFTL--QLLEQLSRTLIYGREVATNHLQGMIIFATRKRLRQIRNYPQRAHLE--RSTPARAREYCI
KEENRQGRRNDIHDIDLFIEENQEVA---ILF-YVDPAGGNGKTWFQLTKYPRRILGT-GNF----CAYA
DE-DIFFFNVPRGYASGMKILHKVHVVVFCNEAPD

>I0084
AKRWVFTINNQALIDSSDYLCFGRERGTPHLQGYVILKTKLRLNNVKALGRRCHLEVSRGTPQQAADYCK
KLPKGQGKRSD-FENLKEWIKSLDDHEIAVYF-VVDENGNTGKSYLSISKFPDEI--R-RDDA-H-AINR
R--SIFLFDVPRGYNSITKILRKLHVIIFSNESPD

>I0085A4
AKQWCFTLNNTAIVDSAGYLCFGRERGTPHLQGYLILKEKKRFSYVRQLGERAHWESPRSTPKQASDYCK
KPTKKQGQRTDFDELKEWIKE-QTDREVA-VMFVVDENGNSGKSWFITERPDDVL--K-RDDA-H-AIDA
K--KIFFFDVPRGYESRMKVLHHIHVVVFCNEEPD

>I0085A5
AKQWCFTLNNTAIVDSAGYLCFGRERGTPHLQGYLILKEKKRFSYVRQLGERAHWESPRSTPKQASDYCK
KPTKKQGQRTDFDELKEWIKEQDRVA---VMF-VVDENGNSGKSWFIERPDD----VLKRDD--LAHAID
AK-KIFFFDVPRGYESRM-KVHHIHVVVFCNEEPD

>I0085b
SKRWCYTLNN--------YHVLGKEVGTPHIQGFLTFKSNKRLSAMKKI-NRAHWEVAKGTSKQAADYCK
KSVPSQGKRTDLEDA-AVMITAGSLKRVAI-W-LHGPP-GCGKSH--RTVSP--YLKA-QNKW-W-DGYA
NE-EYVLIDDFDKIKGATVALNHRKFIITSNYHPD

>I0086a
SRKLVFTLNNEDINLIISW-VFGEEVGTPHLQGYCEFKNQKEWKQITDKCKRAWSTSARGSLDDNVKYTT
KKIEKCNYKVEIDLY-DWQKE---------HW-VWEPKGGIGKTTFQ--THMGGVCSS-DMK----HGYI
ND-DIVLINIPRSYEGGQ-VCMSPHVLVFANEPPE

>I0099
ARWWLLTI--NPPADLPAHLKGQLESGYRHWQVMVSFTTQVRLPAVKALFRTAHCEPSRSDAVDK--YVW
KAPVKLNSKPDWDAIWDAAKA-GNIEAIP-CRVFVGPT-GTGKSHRASEAGMDAY-KDPRTKF-W-DGYR
DQ-LHVVIDEFRGIKGASMPLAAKGIWITSNLAPN

>I0153
SCRYCFTVNNERLDLLADYLVYGNEIGTPHLQGFVIFPKTKRFNAAKAIGN-AHVECARGSSVQAATYCK
KLPSSQGKRTDWDIYRDWVTDK-KLV---IHF-VVDPEGNAGKTWFCLTKWPDKV---KRDD--L--AYA
IS-SIFLMDVPRNYS--VLEMLKDRMIFSPKYE-S

>I0169
AKRWCFTINNEESLFLHGYLVFGRETGTPHLQGYFELVKKLRIHQIKGTLERSHLEVARGTSLQASDYCK
KLPPPPGNAAHFAQL-REWVAAQTIKDVWVIF-VIDPEGNKGKSWLVLSTRDDTMK---RDD--L--AYD
IS-CLFVFDIPRGYSSQTKILLNTHVFVFANELPD

>I0298
GKHWCFTLNN--------YLVYGRERGTPHLQGFVSFDKRRTLRQVKELLDRVHLESAKGTPRQASEYCK
KLPGGRGTRTDLESV-RELIKSGSIRDVF-QV-YWGDT-GSGKTKKAWTEAPDAYVHP-GGQW-F-DGYT
GQ-PDVIFDDFSGVKGGFVNWVPKRIFITSNLDPR

>I0307
SRNWIVTLNNEDYAFALKWFTGQLEKGTVHLQAAFGYANTVRFSAVKKILPEAHIEKTN-CGASAAEYCS
KPPVKRNLKGNTQQLALKALEDGDIS----YW-FYGPP-GTGKSFKARQDNPNHFPKP-ANKW-W-DGYN
NQ-AVVIIDDLDSFKGGAQNIRPHKIVVTSNYSIS

>I0351
YRNWVFTLNNHGFPRLTSWLRYGEEVATPHLQGVVHFKSKRVMTDLYPWCRNAHWEHMGGTISANLAYTG
KEAREKGAAATINIL--AHAKAGEFDKLEHWW-IVGPT-GCGKSRAVETVGASQY-KLLRTS----GGT-
-T-TTTKTGSY-STRSRALQKSAQ--LISSSLATT

>I0021
AKNFFLTY--QDLFDFLLYLLVAEEKHTPHLHALLCLARRRDIRDPRHF-DQYHCNSTR-SIARCIDYCK
KSPLSSGDVP------------------------WGAICECGTREFMRRYYPRDYY---EKL--L--AYA
HN-ANVPYEPQ--FTGEN-AFHPTGIL----IGPV

>NepaV
GRHIAITY---ILAFLKNHVIVCSEHQSFHRHAYVRYSGKVNITNPEYFFAQCNIQPCRNVAAWNN-YVR
KATSSNGLYENAQNMFFQWALRSAWDTQKTNV-LVGPT-GCGKTVYCISHIDDLF-----------D--P
NH-RSILFDDMKFRRYGTTLIPAGQIAITCN----

>HCBI8215
ARYALLTY--GGLDPFTIECIIGREHSGTHLHAFVDFGRR--FQSRRAVFGGFHITKR--DPQVHYDYAI
K---------D-------------------VV-AGGADASAGVEN---KHHQIVL-APTRAEF-F-EAVL
D--PRLLLTSFPSYRHDP-EY-----EFDTSQFPE

>CB-A
SRNWCFTYNN--------YLTYGYEVGTPHLQGFVIFKNAVASQYFK---PAYHFEKARGTPQQALEYCQ
KAAGGEANKRRYEEA-FSAAKEGRMDDIPY-W-VYGPS-GTGKSKS-EFFGKSLYVKN-QNKW-F-DGYE
GE-DFVLIDDVHPTKGGHIKMRPEGIIVTSNYTIE

>RW-E
GVYWLLTI--EFEPHLPQYIKGQKERGYLHWQVLVVLRRKGSLSTITGMFVSCHAELSRS--AAASEYVW
KLPFKRNDPKDWEQIWERAKA-GIPADVR-CFVYCGPT-GTGKSRRAAEAGMDAYKDP-RTKF-W-DGYR
DQ-KHVVVDEFRGIKGSATCLVAEKLWITSNVHPN

>RW-D
YRNWVITVNNDYKLALLSYIIIGRERGTPHLQIYLQLYHAKSFDTVKQNFPRAHLEHSK--PRQARAYCT
KEMSTQGKRTDLQVA-QELLDSGSIRQALV-W-IYGPA-GSGKTDKASISGPDVY-KS-DLIW-F-DGYD
RH-RSIIIDDLEIVKGSSASILADTIVITCQQAPW

>RW-C
IRNVCFTG--TGYDFNENYLIVGKEICKEHWQGYVELKNAKTFSAIKKLKNKLHLEKA--SAQCASNYCK
KKISEQGKRTDLIELKDDILA-GNCTEVR-IW-IWGPT-GCGKSRWA-YETYNAYWAD-DKDW-Q-DCYS
GQ-ETIIIDDFRGRRGRVPPLLAKTIIITSSMPPE

>RW-A
GKYWCFTHNNDTFLSSLKYIVFQLE--TPHFQGYMEFSTLVRLSALKRFHPGIHWERRRGSQQDAIDYCS
RAETHQGQRSDLASAIEALRD-GGIRRVA-YL-LFGPT-GVGKTKR-FDSEPDGW-PVTDGLW-F-DGYM
GQ-DAALFDDFCGTKGGFTWFNPKRIYVTSNFHPL

>BBC-A
RRDWAFTDFN--------YVCFGIEYCRPHLQGYLHFKNPRT-REGRNVF-KTHWH----SREKNINYCK
KKKPNQGYRTDIENV-EYILKTS-IQGI-IIW-YYGPP-GCGKSTV-NNFFGTEW-LEYDGKY-F-SDYN
GH-TTVIFDDQDICLGSYREFNAITVIFIDNFHYS

>PSaCV-9
VTNYMITWSRKQFNQLMRW-IVGIETGYDHFQ--IRMATR-TFDQMTEIFGQAHIEECSDTWE----YER
KDTAE------IRRVRFGAQE-----HII-VW--YDPKGNHGKTWLTALVVPSAFIC---------SAYK
GE-EFIIIDIPRAYTGKTRNIRGAKVIIFTNTKLD

>PSaCV-7
TKTWMLTV--TAKEWVAKW-ICAMETGYDHWQ--IRLQVNKTWEKLKEEWPKAHIEEASDVWD----YER
K------SSQDTPEV-RKCRF-GHLT----VW--YDPEGNKGKSW------GHLY----ETGWDVASEYH
GR-PMVVIDIPRTYSSKTVHIRGVKILVTCNTMPK

>BrazilHS1
YRFWCFTE--EKVQNYEEYICGQRERCRLHIQGYVVFTRKKRLNGAKEGLTGVHLERRMGTHRQAVEYCQ
KEYDDRGSQTKMEEIKKRIRE-GSELDIA-VRVYWGRS-GVGKSRRAYECGPDAYRKP-LGEW-W-DGYN
GT-SNIIIDDFYGIKGGFVNFAPELLIITSNVEPR

>SAR-A
AKAWCFTLNNNEHGALVQYFIVGCEIGTPHLQGYIEKKVG-RFRPLP--CNAMHFERAKGNRKQNYNYCS
K---------------TNIDK------------PWKETN--GISN-------DKY-----------D---
---AATINEAAMHTDEGQKKFMVRKAMMQARYPEK

>PSaCV-8
MKTYMLTI--PKRAIMTRW-IVAKETGYDHWQ--IRLQTSNDFEWCEHI-PTAHVEEAQNKWE----YER
KTSDDTTEIR-IERF-------GGWQETA-VW--YDPIGNRGKSWLAIVPRD--WSEI-CNYL-V-HNY-
DN-PIIVIDIPREWEGRMRNIRGVKIIVMTNHQMD

>PSaCV-1
MQAYMMTI--SKRALRIKW-IIGKEEGYKHWQ--IRIETSNDFEWMQHI-PTAHIERTECGVDACR-YEA
K----DRPQNLMQRY------G--------VW--YDETGNVGKSWFT------AYTPPVKGLIQWYDGW-
-R-PYIIIDIPRSYHSSMMNIRGVKVLVMTNTMPK

>PSaCV-3
KRAFFKMI---------KW-VYAVERGYKHIQ--CRFRTNKSFDQIRHAL--GHIEEASDQWE----YEK
K----TSEDNH------EILK---------VW--VDKDGNSGKTW--WERGQACY-TLTPKS--W-SAYD
QE-PYIIIDIPRTYSAHMRNIRGVKVMCMTNTEPK

>PSaCV-2
NKVYMATI--AFFKMIRKW-TYAVERGYKHIQ--CRFRTN-SFDEIRHAL--GHIEEASDTWE----YEK
K----TSEDN-HEIL--RLRY-GKLRKVQ-VW--VDSEGNSGKTWLTWERGLACY-TLTPKS--W-SAYD
QE-PFIIIDVPRTYSAHMRNIRGVKVMCMTNTMPK

>DaCV-2
ARYFLVTY-----GNLCGFCIVGREHHGLHLHCFADFGRK--FRSRKDIFDGCHPNPSTGTPEKGYDYAI
KGKSRAGARTDWAEIEFWQLC-HS------LV-LYGES-RTGKTLWARSLGSHIY-LV-SGE----ECMA
HV-EYAIFDDIRGYRDPKVAWKPS-IWISND-DPR

>DaCV-3
AKYGLLTYAQ-DPWRIVETCIVGKESHGTHYHAFFMFSRK--FQSRNRIFDGYHPNILSGTPGQMYDYAT
KNEVSTSSNSDWRCVFDAETREGLLG----SLVLVGPS-RTGKTSWALGKHF--YFNM-DQLS-F-DTD-
DV-NYAVFDDIHSYKGKM-TFNWGPIIWCNNKDPR

>DaCV-1
AKYGLLTY---DLDPWAVECVIGREHQGVHLHAFFMFERKES-RNVRDV-DGHHPNIVRGTPEDGWAYAT
KRTEVSESSSKWARAILAETR---EEELD-LWVQQTLSGFTGRPK--TRLGK--WSLG-RHAY-F-DESL
DV-DYAVFDDMQGYRGKQVNWRPS-IYISNTNPLA

>Dcylic
AIGWCFTLNN--EQVLQAYLVYGHEVGTPHLQGYLELHKKKRFKQVKEMLERYHIEMRRGTAAEVDAYCR
KTMGGQGLRSDLDRVRLLAAE-SGMRAVA-YW-IYGAS-GTGKTRKAICGTEDTY-KVGTHKW-W-DGYD
GH-ENVIIDDFRPVKGKMRQMLAKTIVITTIYPPE

>DOrbiV
YKRWCFTL--NNYSVVCNY-VVGYEIGTRHLQGYCVLSRSQRLSYVTKLFDGAHWEGARGSDQQNYDYCT
KSRSSSGSSDRIRDVIKTLYSMPS--EVRSLW-VVG---GCGKTFLSYSFDL--FTQA-KDIC-F-S---
ET-NGIVFDVTRSYMGKRRVFKSCPVVIFSNCEPD

>Dcircular
CKNWCFTS----------YLCYGRETCKSHLQGFICLKERKRLAGVKKLLS-VHLEASRGTVDQNIQYCS
KSRPSSGPATSPFALAIAAATDGRLDDV-KVW-ICGPP-RIGKDYA-VRKIGNVYCKA-LNKW-W-DGYL
GE-PNVLISDVEPIKGSSMKIRPEKIFVTSNFRLS

>GaCV
VRRYCLTLNNEECHHLLTRGFFASEVGTPHLQGFVHLKNAKTLTGLKKFGDRYHVKQANGTDYENWQYIG
LTPTEEGDPDAWDSI-LEMIEGGNNRDIVVEY-IGGPT-GTGKTR--ADGRVNTYT---NGKHPF-DKYD
GE-GTIVFEEFRSARYAD-RMKFTKVIILSNWRFA

>RW-B
ARTFCVTV--DEVEQNWPYVVWQRELARVHIQAYVELYMAAGIVMLKRLCPTMHVEKRRGTQDQARNYCM
KPGNGQGKRNDLTDAVEALEAGGV--EAVVAV-FYGEP-GTGKTHCARITGEEIYGRN-QSVW-F-NGYQ
NQ-KILVVDEMNGTKGGMVWAMWEIVIFTSNAHWE

>McMurdo-2
ARCVCVTI--NIFWELQKYGIGQLELGSTHWQMY--FENNASLTQWK-QLKRAHVETRKGTALLAIEYCK
KTTEESVKRKSYKKALNCLSY-ASIAIIK-VI-FMGRS-GLGKTQFAHFKDPLIH-IDDLKK--L-N--P
TI-DGIIFDDMNFVKYGTVEIPANPRIFTSNRDFE

>DaCV-1b
AKYGLLTY---DLDPWAVECVIGREHQGVHLHAFFMFERKFESRNVRVFDDGHHPNIVRGTPEDGWAYAT
KCPRPRTEVSEWARAILAETRE-------ELCVSF------GSL-AYWKYRPARYITPEGIS--F-D--T
S--ELPELDLWVQLRGVPQSARGCSMFLRTALPP-

>Cassava
ARYALITY--DALDGFRV-CIIAREIHGVHLHCFIDFGRK--FRSRRDIFDGRHPNPSWGTPWRGYDYAI
KQPRSERVKKDWDQWAEITNAHFWLV---SLV-LYGDS-RTGKTLWALGTHL--YMVS-GEEL-A-SND-
DV-KYAIFDDIRGYREPKVKW-GKSIWISND-DPR

>SSaCV
AKYVLLTY--GELDAFRVECIIGREHEGTHLHCFAEFGRK--FRSRKDVFDGHHPNKSRGTPEKGYDYAI
KSVGRVGTRPSWAIITSASNRDLVE----SLV-LYGPS-QTGKTSWARSLGKHIY-LV-SGT----ECLA
DV-EYAVFDDIRGYREPKVEWKPS-IWCSNA-DPR

>SaCV-34
LRNICFTSFNEWPSHHLPYIIVQGEFCKKHIQGYAQLRGQ--YKKIKEFDNGLHVEPRRGTHEQARDYCK
QDQKKPGSRTDLLDVIDKIKE-GTIASII-RWTDMGG--NTGKSY--LTLLG--YVVS-GGKI-L-YAY-
ED-PIVIYDLARAYESKMRVFKRPHVIVMANFPPH

>SaCV-33
ARYWLLTI-NDNVSWSPPWLRGQKEIGREHWQLFVAFKKKIRLSPVKQLGARVHAEPSRS--EAAEEYVF
KKAFNRASKTDWALAKKCAKE-GVPDDVY-IW-YYGPP-GVGKSHRARSEFPGAYMKM-QNKW-W-CGYQ
NE-DFVILDDFDSTKGYAINIRPKKFIITSNYSID

>SaCV-32
HRYFLLTI--DFLPWLPHYIRGQLESGYLHWQLLAIFKRKLTVTAVKRTFDRSHVEPSRSAAADE--YVW
KRPVRRNVQTDWDAVRVSAKR-GALDDIP-VYCYWGDA-GTGKSRRAAEAGLDAY-KCPRSKF-W-CGYR
GH-EHVVIDEFRGTKGGATSLKARKIWITSNLPPE

>SaCV-31
VMRWCVTWNNERLNASDGY-VFQLEKGTPHFQMYIEFTGQAR-KTIKHE--GVSTFRCNGTKAQNVKYCT
KESAGQGKRSDLDDFAKEVIVAGNVELIE-VL-YFGPS-AVGKTTEASEYDEAPYKQG-TTKW-W-CGHN
LE-KCVIVDEWQITKGGQTPIIAECMMFTSNRHPI

>SaCV-30
SKSIFLTF--NFKDNIEAKGVVSQENHNKHLHAAICLHQQVTSRDPK-LFPAKH---GRGGMLKAFDYVM
KKLSKEKKNSRASLIVKEPPE-----DVM-LW-IQGPP-GIGKTSM-YSLTI--YK---DERW-W-DLYG
DG-DVILLDEFRSRRGMAPIVRDNPVIIMSNYLPE

>SaCV-29
ANRWCYTLNNPEFPIPWNYHIYGKEIATPHHQGFICFKNQKYLTQVKEL-NKAHWEIAKGTNQQASDYCK
KDPQRLGAKANWRLI-NDLAKAGNLAEID-VW-LYGAS-GAGKTMKARTDYPNAYLKL-PNKW-W-DGYQ
GE-ANVIIDDVDPVKGSTIVVRPRKLVITSQYRIK

>SaCV-28
GKAIFLTW--DLMAKLVSWAVVAEESHEPHVHAIAQFTERLK-NPVLAL-TGKHYQSVK-SAKKVLRYVC
KEVPDFAEKAKLQDWAAKLIMEETYRDL-VLW-LSGLP-GVGKTRFLSYLRARLY-MPRDEDF-Y-DDFE
GF-DLVVLDEFKAKKGSQ-SVTDNPLIIVSNYTIE

>SaCV-27
GIYWLLTI--EWTPYLPPWIRGQLESGYLHWQIVVALTTKCSLRGIKGLFDSTHGELSRTNRASV--YVW
KRPFKRNCSKDWEQIWECAQRGPAVR---IHV-YIGPT-ATGKSRRADEAGMEAY-KDPNSKF-W-CGYS
GQ-PNIVLDEYRGIKGSSVPLCAESFWITTNLDVD

>SaCV-26
AKLHSLTY--DIPVDFMMWALIGAEHAGVHRHVMQQYECK-STVNVRYWIYHPH--PVKIKAKWLE-YCM
KAPFDPNTYFQKQSYMANEIKAGTLDELD-QLFLWSEAPNLGKTHWA-ETLTEFF-------Y-WVNSEQ
GK-DYILLDEYKGYGDST-EFTRNPMIITSNHDMR

>SaCV-25
SSRWVFTVNNWRPHYDVTFLVFQMEQGTPHIQGYVRFTHPKKLEAAKRALEEAHMEIANGNEGQCIDYCT
KDAGRKGSRSDLQAVAEAAQKPGSMRQLA-HV-IWGPT-GTGKTH--RHGIPQRY-GKGRGC--F-DQYA
GQ-KALVLEEFEPARYSNKTARWTQVFITSNSDPM

>SaCV-23
SRKWVFTVNNDEWNELKRYAIMGKEVGTPHIQGYLSANKPRR-SGMVEV-CRARWEAAKGNDTQNDDYCR
KPCTGAGQRTDLLRV-AAAVDSGSLREIALHV-FVGPP-GSGKSRRAASSFGTVY-RKVRGPW-W-NGYE
QQ-QSVIIDDFYGIKGGFEEFNSKIIIITSNRPIK

>SaCV-22
SRRWCFTQNNDEQVHLLWGGVCQLEQGTPHYQGYISLDRPTRLAALKKLLPRAHWEVARGDATANIVYCT
KEIVDQGHRTDWDKL-HQDIKDQSDQDIAVVV-ICGPP-GTGKSSTARELAPDAYWFP-GGKW-W-NDYN
GQ-RVVVIDEFVGTKGGMRNFTSKLIFITSNKKPY

>SaCV-21
SRAWCFTLNNDLFEISGWYVVYGVEVATRHLQGYCMFLGVQRLSAVKKLLETAHWEIARGSPLQNRTYCT
KLPRGESEKERWAEAFEAAKH-GRLDDIP-EW-FYGEP-GVGKSHLAREQYPGAYLKM-QNKW-W-DGYQ
DE-KYVILDDFDCTKGGAICIRPEKLIVTSNYKPE

>SaCV-20
SRNYVFTVNNEDEHQCWAYICVGKEIGTPHLQGYICFTQLKSLNQLKGFFPSAHFETKRGTHQQAADYCK
KDCGSAGAAA-MDELIECIRN-GDYKGIP-QW-RWGKA-GCGKSKPARDANPDAYLKM-CNKW-W-DGYT
GQ-EVVIIEDFDPVKGGKIDIRPKTIIITSNYHPR

>SaCV-19
ARFWILTI--DFTPYLPPHISGQLERGYLHWQIVVSFARKIRLGGVKSIFDSCHAEPTRS--DAARKYVH
KLPIRRGESCDWEAVRENAKR-GRMDDIP-NV-YWGRT-GTGKSRRAAEAGMDAF-KDPRTKF-W-DGYR
SH-RHVVIDEFRGVKGSSVVLAAETVWITSNLDPR

>SaCV-18
GKNFTITF--IAVERIEQYLVCEEQHKTPHLHVYLSFLNKKNFKCHHCFFKQGNYQVTKSVRDWVT-YCT
KKKKTAPKSTTLMEGEINAVDPGNRK---QLF-ITGPK-NLGKTSLILGQYLSLY-IPQTEEF-Y-DLYT
DY-DLVVFDEFKGKKGSQ-YMMKNPVIILSNYTLG

>SaCV-17
KKSYCFTLNNDELAAIRGYAIVGREVGTRHLQGYIRFTRAYRFPTIKRYLPRCHIEVSRGSPRQNRDYCS
KEDRASSSREDLAREARDATD-GGVRRFA-DW-MHGLP-GVGKSRRAHERLPDAY-KDPRTKW-W-NGYF
GE-KEVIIDDFGPYKGGMMPLMAETFIVTSNYHPR

>SaCV-16
ARFWILTI--DYLPFLPNWIRGQLERGYLHWQLVVGFKQQCRLATLKRTFDSCHAEPTRSNAADD--YVW
KKPMRRNDSRDWDAIRDAAKR-GVPSDVF-VHVYWGPT-GVGKSR--ELAGEDAY-KCPNSKF-W-DGYR
GH-TNVVIDEFRGIKGSSTVLRAQNIWITSNLDPR

>McMurdo7
FNALVFTD--EDLATH--YLAYGLETCKQHHQGWLYASTDRRMAWKKHFQLDMHYEAMQGNFSQNTKYIS
KKPMGSGKKRTLLEYKKQIEA-GHVLDIA-VYIRVGPP-GTGKSRWLETYGFDKW-PDNSGKW-F-DGCD
LA-DIIVFNDVGPVKGGFIWLKPKIIVFTSNSYWT

>McMurdo-6
NRNVCFTINAIPLLLLDPFLVYQREFGHEHFQGYVEFTQPKSFTAIHLL-EGEHASSRHGSAKQAAHYCM
KEMSSQGQRADLLEVKRRIDD-GSLKRLW-IL-FCGRS-GMGKTS-A-QRLGSVYSKP-GGNF-WCDDYG
GE-DVFFLDEMNGAHGSAGQLVSPYIFICSNYAPK

>McMurdo-5
AKHWCFTVNNEDIHKLSKSCIYQQEPGTPHLQGFISFKTKQSFKFTKNLVDRAHVEVAKGTPQQNRIYCS
KPKLLPGKRND-LYAFQQYVKEGNHASVAIIF-VVDEVGNQGKTWFACRAHEDAL--K-KADA-Y-ALND
L--RVLFLNVTRQYESRTKHLTQIHIVVMMNQDPD

>McMurdo-4
SKYWVFTWHGDDEGNRASALQYQMEIAKYHYQGAVAFKTRKRSDPLREALPGAWTQMMRGSDKDQV-YTN
KPRITQGKRNDIQAY-VEDRKAGELAEKHY-V-YWGAA-GTGKSR--WDKHPDLY-KDPNTTW-W-CGYK
GE-DVVLLDDYEGTKGGHVQLLATKFYLTSNLPYT

>McMurdo-3
NRNFVFTWNN--------YVAYAEEVATRHLQGFIAFTNAKTIQQARKL-PGCHVETMNGSIAQSEDYCS
KSNDNNGRAEKWQRARDFAKE-GKLDEID-IW-IYGPT-GTGKSH-ARFPNC--YCMD-DLKW-F-DGY-
AH-DAIYLEDIDKIKGAM-AYRPKFVLVTSNYRID

>McMurdo-1
GKHWQFTLNNDERNVLAEYLIYGDEVGTPHLQGHVSFVQRYRFNQVKNWVPRAHLELVR-LLRRHIEYCK
KTLAKDGKRNELAEFRATVAE-GKHPNVM-VYFIVDRQGNAGKTSLAHRTHEAVI-KVADMA--Y--LYT
T--KILILDVPRSYESVMKTFDPPHILVMMNADPD

>DLaCV-10
GERWCFTLNNKDVASITEFAKVGKEIGTPHLQGFIHLRKRLRLACLKKLVDRAHCEVARGTDKDNESYCG
KGTTEQGGGDTIHSIALKLSK-GDITELQ-MW-YCDSVGNTGKTWFSALHGAIRF-KSADIK--Y--AYN
GE-RVVVFDLSRSYTSCT-KMYPIHVIVFANWMSD

>DLaCV-8
TCRWMITL----------YGCWGKETCRVHSHMYLRFDKKCRMSTLKNRLDDAHCEPAAGKEQACRDYCW
SADMGQGKRSDLDAIADDVKR-GSERQIA-TL-LWGPT-GTGKTHRCFTAFPELYVKPGRDP--W--GLR
G--EGALANAPSPSTGSL---TSRTMISIVNTLLI

>DLaCV-7
VRRVCFTL----------YLLVGREVCREHWQGYLELKSQLW-TTVKGRLDQVHLEECNGSAQDNIVYCS
KECKVQGARSDLSSLRTDVLNHGTVAEIL-TW-FWGPT-GCGKSHESALAGGDRI-ANHDKGW-W-DLYN
LQ-EIVILDELRARRGRQCPFVAKHVFITSPLHPR

>DLaCV-6
SRGWAFTLFH--------YQCVGKEICEPHLQGYLYYANPVRFETVKTSIKEVHLESARYSAKRNARYCK
KEPPMMGARSDLAEVALMVRN-GSLEQVA-TW-IWGST-GVGKTRYAVELCDSFY-MKDGTKW-W-DGYE
QQ-KWIILDDFHWTKGGHVKINSPQIVITCEHAPD

>DLaCV-4
SRGWVFTINNWDFVNISKYYIYGKERGTPHLQGFAYFKQRISFNGIRIL-TRAHVEIQRGFNAQAIDYCK
KSRGPAGQKDKWKDV-LQLARQGKVQEIEE-W-WWGPT-GTGKFK--NDDYPDPY-EKSLDPW-W-DNYQ
RE-EIVAIEEFEPVKGAFLKLRPLKIIVISNYQLD

>DLaCV-3
SRGWCFTLNN---EAL--YMIFGREVGTPHLQGFVYFPNAKTFNGAKAVLAGCHLEAAMGSVAQNVEYCS
KAEKGASEAQRWKDARLAAVS-GDIADVP-LW-LYRSA-GTGKSRYA-QEQFEHYMKM-TNKW-C-DGYQ
GQ-DVVVMDDMDPTKGGAISIRPKKFVVTSQYSIE

>DLaCV-2
GIFWLLTI--EFVPYLPPWIRGQLEEGYLHWQVMVAFTKKIGLSGVKVLFPAAHAELSRS--AAATQYVW
KKPFERNSKRDWDSIWLSAQE-GNLEAIP-CYVFWGST-GTGKSRTAEQAGMDAY-KDPRSKF-W-DGYC
SQ-ENVVIDEFRGIKGSSRPLQATKLWITSNLDPN

>DLaCV-1
GIFWMLTI--CFTPYLPPWIRGQHELSYSHWQILVAMSTKSSLAQVKSVFEQCHAELSRS--ESAQDYVW
KKPIRRNSRVDWESVWSAAKS-GNVRALC----YWGPT-GTGKSLRSREAGIDAY-KDPRTKF-W-CGYR
GQ-QHVIVDEFRGTKGSSTSNCVTKFWFTSNLHPD

>DaCV-2b
ARYFLVTY-----GNLCGFCIVGREHHGLHLHCFADFGRK--FRSRK--TDGCHPNPSTGTPEKGYDYAI
K---------DVVAG------------------------GIGKSR--ARTTFDKW-TGAEDR--W-Q--H
ED-PKATACSF-GSPGGL-EFIGGDVDGRDDWVQS

>CNaCVK
SKNWCFTS--PDLARHQEYYIYQPERGRRHFQGYAESRERIGVRELQSFISRAHCEIAF-DPEASRLYCR
KRGKKQGSRTDIGTA-CDTIRRSGL-GACIRI-YYGVT-GIGKTRS-AQYGNDIYTKD-DSKW-W-NGYA
AQ-KCILFDDWVGTKGGYVPLRTTTVIIFTTTQHE

>CNaCVX
RKRWCFTVNNDEFNSIKQFAVMGREIGVPHLQGFISLQNKVRLTGIKAIVQRAHVEPAKGTDQKNLEYCT
KGVTEKGGGTPLSRRALECVRKRSISEL-LHW-FWDAEGNTGKTFIALVLLHDAF-KSADIK--Y--AYK
GQ-RIVIFDFSRSYESGMKVFRTPHMICFANERPD

>CSaCV1
LIRWFKIF---------KW-VIGLEEGYGHWQVRCNVRVEVDWAYLRAVFPISIWTEECSDKYT---YET
K---TMGARQQRFGKMRWNQE-GAVQALQ-VW--YDEQGNMGKSWLC-QAYY-PYLVL-QDR----SGYP
PR-PLIVIDIPR-SYGAR-PVIHGKVIVLTNTKPK

>CSaCV2
LIRWFKIF---------KW-VIGLEEGYGHWQVRCNVRVEVDWAYLRAVFPISIWTEECSDKYT---YET
K---TMGARQQRFGKMRWNQE-GAVQALQ-VW--YDEQGNMGKSWLC-QAYY-PYLVL-QDR----SGYP
PR-PLIVIDIPR-SYGAR-PVIHGKVIVLTNTKPK

>CSaCV3
LIRWFKIF---------KW-VIGLEEGYGHWQVRCNVRVEVDWAYLRAVFPISIWTEECSDKYT---YET
K---TMGARQQRFGKMRWNQE-GAVQALQ-VW--YDEGGNMGKSWLC-QAYY-PYLVL-QDR----TGYP
PR-PLIVIDIPR-SYGARVNIHGTKVIVLTNTKPK

>CSaCV4
LIRWFKIF---------KW-XIGLEEGYGHWQVRCNVRVEVDWAYLRAVFPISIWTEECSDKYT---YET
K---TMGARQQRFGKMRWNQE-GAVQALQ-VW--YDEQGNMGKSWLC-QAYY-PYLVL-QDR----SGYP
PR-PLIVIDIPR-SYGAR-PVIHGKVIVLTNTKPK

>CSaCV5
LIRWFKIF---------KW-VIGLEEGYGHWQVRCNIRVEVDWAYLRAVFPISIWTEECSDKYT---YET
K---TMGARQQRFGKMRWNQE-GAVQALQ-VW--YDEQGNMGKSWLC-QAYY-PYLVL-QDR----SGYP
PR-PLIVIDIPR-SYGAR-PVIHGKVIVLTNTKPK

>MS584-5
HTFWCFTLNNEQIEHLELWYLFQEEVGTPHLQGQICLKTRRM-TELKRI-MKISWRATK-SCTASLEYCK
KKIYYHGDQVD-------------LE----HW-YWEPTGGKGKTSLS-KHDALMLGKS-NDMY-H-SKFP
KR-KLFIVDCPRSYEGAQLVFNAPHVIVFANEPPD

>AHEaCV29
GYDFRYNADD-------SF-VFQKEKGYLHYQGRLRLIKKRRTKALSLFVPPNYFQPTVGSEYKNGDYMM
K--KIEGPWTDKDEVKVLTTQNSQEE---RDL-IWDTTGNCGKSLLCLCEEM----DD-IFQW-V-ATR-
PI-KCYVVDMPRGYHAKKVRFSRPRIFVFTNTLPC

>AHEaCV27
AFNMPFTA--EDIEWKPDYLLYGRETCREHLQGYVQFIKKQTIAGAKKIDATIHFEFALGDYEENFKYCT
KPTRKKGQRNDIQEVIRRIES-GDLRDLM-YW-YWDTKGNTGKSFMVLVAFHKAF-KMHDIA----HAYN
HE-KVVCFDLSRTYESTTKIFEVPHVFVFANFAPD

>AHEaCV26
GVYFIITV--EKPIELPRYISGQGEIGYHHWQIICAFEQKKTLTGAKSYFPEAHLEFTRS--RCARDYCH
KYPTRVNNKQDWDLVLEKAKKGGDVM----VNVYWGQT-GTGKTK--EEIGDDFY-KMPSTKW-F-DGYR
GQ-ENVVIDEFTGVKGSQVFLNTKKWWITSNIDPA

>AHEaCV25
CRRLFLTY--TASIQEVYFARICIEHSTPHIHAAVMFAKKVNICNAR--LHHCNMESIK-NWPATLNYCK
KELAETMPSNDWEYCRLKKVPFAAMRTV-----LVGPS-GIGKTSWAESEKPSLHMDALRKL----NGS-
-H-KSIIFDDMSFVRYGTADIPAGQKIFTANQYPF

>AHEaCV24
SRSWCFTLNNADIDRLAAYLVFGKEVGTPHLQGFAIFPRKLRLRAVKSH-NGAHLECARGSPLQASDYCK
KRPGLSGRFGQFVEWLDEHYKEGPSRALIIYF-YVDETGGSGKSWLTSRDDVQAL--K-RDDA-H-AIDT
K--KVFLFNVPRTYNSMMKVLHSVHVVVFSNEEPD

>AHEaCV23
ARNWCFTLNNHIDFKSEKLAIYMMEKGTPHFQGYLEMKEPQRMSFFKKLMPRAHLEKRRGSKQQAINYVL
KLLKSCEPKKSLEDV-KELIRSGNDEQIMVIV-CQGPT-GTGKSRWAKETYPNAYWKQ-RSQW-W-CGYE
GQ-DTIVLDEFYGTKGGQVNCKAKTIVITTNATPE

>AHEaCV19
KRNWCFTL--GYYTDNIAFIIFQEEICRRHLQGYVEYTVSRRLAAVKLSLESVHLEGRRGTASEAAEYCE
KLGGEQGARSDLATV-ASAVISGRVEEVAVVV-LWGDA-GTGKTRT-FELSPDHY-QQDGQLW-W-DGYE
GQ-KHLIIDDFYGVKGGFTIASWDVVFITSNCMPR

>AHEaCV18
ARNWVFTINN--------LLIAVKEVGTEHLQGYLELIQPRRFSWVKRL-PLAHLEKRRGSKKQAIQYCL
KADYCRSKQTKLAEVRQKLSEG--VDDLT-VIVIQGPT-GTGKSKWCLDNYPNAY-------W-W-DGYS
GH-DTVIIDEFYGSKGGQIQFVAKTIIITSNSVPS

>AHEaCV17
IRNAVLTN--MIWEDLSPYFAYGEEICREHFQCFAQAWKPMRLTGWKKLFPTAHIEIMRGNFRENEAYCS
KKPNENGKKSTLINYKRKIDE-GSVLGIA-VYVRIGPA-GTGKTRWMEKFGLDGW-PDNTGKW-F-DGCD
R--DVILFDDVEAIKGGFITWKPKTIVFTSNTHPK

>AHEaCV16
HKSWTYTLNEEDENRIHLRQIYGHETAQHHLQGFVSFRAAKRFTGVTRLLPRAHWEVAK-YPSSAWDYCT
KNRVGRGTRSDWQDV-LDLVSEGSDAAI-LEW-YYGPT-GGGKSTYIAQEH-PEAQIT-KSGF-L-LGYH
NK-PTVVFDDPDLVKGTSVAFNAKLVIVASNKHPD

>AHEaCV15
LSRFVFTLNNEEYTNIISWIVVGKEIGTPHLQGAVVIGKQTAFSTIKKWGARAHIENMRGKPFDSLKYCT
KEMPQEGKRNDLHDA-ITALKNGTLTSIVVIW-LSGET-GVGKTRSAERIAPDNYWLS-AGSW-F-DGYD
GH-AIAIFDDLRTFKGGFIDWTPSIIIVTAPKSPT

>AHEaCV14
GRNWCFTINN--TDYPEQWILYQVEMGTLHLQGYLEIDSPRAIGWLKGLNGRAHWERRKGTRSQAILYCC
KLATSENGNCGLLEIKEKLSERSSIEEIAVHV-LYGPT-GTGKSKWAMDEYPGAYWKQ-RSKW-W-DGYV
GH-ETVIIDEYYGSKGGQLQFVAKTIIFTTNKCPD

>AHEaCV13
CRNWCLTLNNEEVLKEEKFVVYQVEMGTPHLQGYIETNGGVRMSKMKRMLERGHWEQRLGSRAQALTYCL
KYLKKNPKSTDLNVIKDKIKA-GSELDVA-VIIIVGPT-GTGKSRFCMEQYPDAYWKQ-RSNW-W-CGYS
GE-STIIIDEFYGTKGGQCQCVATTIVITSNHHPN

>AHEaCV12
TRRYCLTLNNAEIASLLDRGFIALEVGTPHLQGFVHLKNA---KGLKKMLDRWHWGKANGTDFENWAYIM
EKPAEEGEPDAWDSI-LMMIEAGKWPSIAVEY-ISGPT-GCGKTR--PDGRVNTYT---NGKHPF-DMYD
GE-GTIVFEEFRSARYAD-RMKFTKVIILSNWRFE

>AHEaCV11
YNRMIFTINNNRPQFLEQYMIYVLEEGTPHLQGYIRWKCRKTFKSAERLLGRAYLEIARGTEEENQAYCK
KGSGIKGRRTDLEAVAKRVRE-GSARTIA-MI-IWGPS-GIGKTH-ADGLSESGY-VPTGNHP-W-DQYE
GE-ATIFMDEFRWCRYMNKMAAWTRIIICTNQDPM

>AHEaCV10
TRAICFTE--TNWDDVKSYYAYAEETCKKHYQGFAYSWKPIRFSGWKKMFPTAHIEQMRGNFRENTAYCS
KKPNENGVQGTAIEYKRRIEE-GSTMEIA-VYIRWGAA-GTGKTH--RYGRD----KPNTGKW-F-DNCH
NS-DVMLFDDVEIVKGGFIWWKPKVIVFTSNLPWE

>AHEaCV9
HRSYSFTLNNDEVFALTSYLIFGKEIATPHLQGCIIFTSPRSFKALKKVPNRANYKPTISEPGSAR-YCK
KTPPKQGKRSDIENV-RDILTSGNIRDVV-RW-YYGAT-GTGKSKTAYEECDEHY-AMSTGKW-F-EGYD
AH-THVIIDDMRKCKGGSRQFLATDIYITSCYAPD

>AHEaCV7
FRNVVGTL----------YFIGQYEICRRHLQFYCEFVGQQRLGAVRQLFPTVHVEPRRGTVDEARTYCS
KTPSKSGKRSDLADI-KEELDAGSLKSISNSI-LWGEP-GTGKTKLAERDGVEGY-NQNGNVW-F-DGYH
GQ-EILLIDDYYGTKGGSVPFTSKKIIITSNKSPE

>AHEaCV6
SRNWCFTLHNDDIEIFKNYIIYGKEICRQHLQGYIQFDNQRTITAVKKFGPKIHLEIANGSSDDNKAYCS
KDCKQQGRRTDITDI-KDMISNGTMRDIIQ-W-FYGPT-GTGKTRTAYEILEDPYTLD-TGQW-W-EGYD
AH-ENVIIDDMRGCKGGSRQFLARHIIITSAFHPK

>AHEaCV5
FKNVCFTLNNDPIPFDVEYLVYQREVGTEHYQGYCELINQTRFNAVKALLGSVHIERRKGSAQEAAAYCK
KHACTPGKRNDLKAFVDDVRS-GRKRDLV-VILHIGPT-GLGKTR--DLYAADPYLTP----W-Y-DHYD
GH-HTVLLDDFSGTKGAHTWWCPNTIYVTTNILPS

>AHEaCV4
KRAYCMTIHN--------YLIIGNETCRKHLQVYAYFKNALSFKSIKKQFPTAHIEASKGTPNHNKTYCS
KTFPEQGKRSDIEVC-REIVQSGGMREVV-QW-FYGES-RSGKTREAEILGDDCY-CLNTGKW-F-EGYD
AH-ENVLIDDI--RKRRMRKFPPV--FSKKDYHLL

>AHEaCV3
ARFWLLTI--DFLPYLPPYIKGQLERGFLHWQLVVHFARKIRLRGLKRIFDSAHAEPTRS--DAARDYVW
KTPVRRGVSADWESVRECAKR-GRLDDIP-VNVYWGVT-GSGKSRRANEAGLDAF-KDPRTKF-W-DGYR
GH-ENVVIDEFRGVKGSSVVLSAKRIWITSNLDPR

>AHEaCV2
YRRWCITENN--------YIIVGKEIGTPHLQIYLEFVNAKTFSAVKKLLKKAHIEVSKGNAKQNTDYCS
KEPFNQGKRNDLSCI-KELIQQDNIREMLI-W-RYGAS-GSGKTRWV-----EVF-CPINFKW-W-EGYD
GH-KVVLLDDLRGCKGGSRQLLADTIIITSPVHPK

>AHEaCV1
TRLWCGTQ--FNFEKLVDYVAWGDEVCRKHKQFWCMFKSPR-MKQVGKVPKGMQGKPCSGSIKSNEEYCK
KKEPEQGKRNDIGCM-KMVKE-GAELEIAVVW--WGEP-GSGKSR--AREWLGEYTYT-AGGF-F-IGYK
NH-ESVLLEDFDFVKNGERNWNPRRIAITSNFDPE

>POAI
FTKVCFTLNNEEEKKFLEYVIIGREVGTPHLQGYGELTGRKRMTTLKKFDGKAHWE--KSTPEAASAYCK
KMSSSKPVKKEMKEW-IDVVKNGNMRKLL-TW-LWGAS-GTGKSKMAELAGDDVYWKD-GEKW-W-DGYD
RH-ESVIIDDFRAVKGGYRQMNSKNIFITTILYPD

>POAV
FTKVCFTLNNEKKFFEWDYVVIGKEVGTPHLQGYGELTGRKRMSTLKKFDARAHWEPMKSTPEAASKYCM
KLSSSKAPYKEMQEWIAIVKD-GNMRKLL-TW-LWGAS-GTGKSKMAELAGDDVYWKD-GEKW-W-DGYD
RH-ESVIIDDFRAVKGGYRQMNSKNIFITTIIYPD

>Gemini1
ARNYFLTY--DALEQLLAFIRICRELHQPHLHVLLQFEGK-QTRNQR--FRSTHIQAAK-SCSDVKTYME
KGRSARGGKQSANDAAEALNS-GKLESIV----IEGDS-RTGKTMWANYLCGHTY---SNEAW-Y-NVID
DV-DPHYLKHFKEIKGGI-PT-----IFLCNPGPK

>Gemini2
ARNIFLTY--EALEQLCRFIRVAQEAHTMHLHALVQFKGKAQFRNARHFDTHPHTQHGQGSSSDVKSYIT
KGRSARGGRQTADDAVASALNSGAMNSIV----VEGAT-RTGKTLWANYMCGHIFS---NDAW-Y-NVID
DV-DPHYLKHFKEIKGGI-PT-----IFLCNPGPR

>Gemini3
RKNIFLTYPKQMLELIKNFIRVAQEKHSLHLHALIQFKGRAKFRNERHFVFHAHIQGARSSSDVKR-YIE
KGRSARGGQQTANDAAEALNS-GALNSIV----VEGDS-RTGKTVWANYLCGHIYS---NDAW-H-NVID
DV-DPHYLKHFKEIKGGI-PT-----IFLCNPGPN

>Gemini4
AKNYFLTY--DALEQLLAFIRICRELHQPHLHVLLQFEGKQQTKNQR--FRSAYIQRAK-SCSDVKTYME
KRSARGGKQSANDAYAEALNS-GALLSIV----IEGDS-RTGKTMWANYLCGHTYS---NEAW-Y-NVID
DV-DPHYLKHFKEIKGGI-PT-----IFLCNPGPK

>Gemini5
AKNYFLTY--DALEQLLAFIRICRELHQPHLHVLLQFEGKQT-KNQR--FCRAYIQRAK-SCSDVKTYME
KGRSARGGKQSANDAYAEALNSGKLESIV----IEGDS-RTGKTMWANYLCGHTYS---NEAW-Y-NVID
DV-DPHYLKHFKEIKGGI-PT-----IFLCNPGPK

>Gemini6
ARNIFLTY---EVLQMLQYIRVAREHRFPHLHCLIQLSGKSNIKDAR--FPRRSIQGAKDTNAVKN-YIT
KYKVSGGTKSNKDDVYHNAVNAAALDSLI----VEGDS-RTGKTMWARALGPHNY---LSGHLDF-KVYS
QV-EYNVIDDVNPIKGGI-PS-----IVLCNPGEG

>Gemini7
AKNIFLTY--QMLELIKNFIRVAQEKHSLHLHALIQFKGKAKFRNERHFDFHAHIQGARSSSDVKR-YIE
KGRSARGGQQTANDAAEALNS-GALNSIV----VEGDS-RTGKTLWANYLCGHIYS---NDAW-Y-NVID
DV-DPHYLKHFKEIKGGI-PT-----IFLCNPGPN

>Gemini8
AKNIFLTY--QMLELIKNFIRVAQEKHSLHLHALIQFKGKAKFRNERHFDFHAHIQGARSSSDVKR-YIE
KGRSARGGQQTANDAAAEALNSGALNSIV----VEGDS-RTGKTLWANYLCGHIYS---NDAW-Y-NVID
DV-DPHYLKHFKEIKGGI-PT-----IFLCNPGPN

>Gemini9
AKNYFLTY--DALEQLLAFIRVCRELHEPHLHVLLQFEGKFQTKNERFF-AHYHVQAAKSASDVKS-YMD
KGRSARGGKQSANDAYAEALNSGALNSIV----IEGDS-RTGKIMWANYLCGHIYS---NDAW-Y-NVID
DV-DPHYLKHFKEIKGGI-PT-----IFLCNPGPK

>Gemini10
GVSFFLTW--SAIHQILAYIRVCEEKHSPHLHALVQFQKK--VTNCR--LRQFHCHTAR-SSSDAKSYIE
KGRSARGGQQTINEAYAKALNSGALTSIV----IEGPS-RTGKTLWANYLCGHVYS---NEAW-Y-NVID
DV-DPHYLKHMKEINGGI-PT-----IFLCNPGPT

>Gemini11
SRNIFLTY--HVLELLQNYIRVAREIHNPHLHILIQLSGKERFFDIR---STFHPNAAKDTNAVKN-YIT
KYKVSGATRTNKEDVYHNALHA-EIASII----IEGDS-RTGKTQWALGSHN--YI---SGHLDF-KTYS
DV-EYNVIDDVAPIKGGL-PA-----IVLCNPGEG

>Gemini12
AKNYFLTY--DALEQLLAFIRICRELHQPHLHVLLQFEGKQT-KNQR--FRSAYIQAAK-SCSDVKTYME
KGRSARGGKQSANDAYAEALNSGKLESIV----IEGDS-RTGKTMWANYLCGHTYS---NEAW-Y-NVID
DV-DPHYLKHFKEIKGGI-PT-----IFLCNPGPK

>Gemini13
AKNYFLTY--DALEQLLAFIRICRELHQPHLHVLLQFEGKQRFFDLR---CRAYIQAAK-SCSDVKTYME
KGRSARGGKQSANDAYAEALNSGKLESIV----IEGDS-RTGKTMWANYLCGHTYS---NEAW-Y-NVID
DV-DPHYLKHFKEIKGGI-PT-----IFLCNPGPK

>Gemini14
AKNIFLTY--QMLEILKNFIRVAQEKHSMHIHALIQFKGKSKFRNPR--HPNSSTQPNQGSSSDVKSYID
KGRSARGGQQTANDAYAAALNAGALRSIV----IEGDS-RTGKTMWANYLCGHVYS---NDVW-Y-NVID
DV-DPHYLKHFKEIKGGI-PT-----IFLCNPGPN

>Nano1
VICWCFTLNN--------YLVYQREQGNIHFQGYIEMKKRTSLAGMKKLIPGAHFEKRRGTQGEARAYAM
K-EFIPTIEDKLREVMNDMKITGYIEECC-IW-VYGPQGGEGKTSYAVKTRDAFYGKT-ADI--W-D--H
Q--ELVLFDFPRSYQSVI-KYSDYEVIVFANFTPR

>Nano2
VICWCFTLNN--LLSLHEYLVYQREQGNIHFQGYVEMKKRTSLAGMKRLIPGAHFEKRRGTQGEARAYAM
K-EFHLTVEDKLREVMEDMKNTGYIEECC-IW-VYGPQGGEGKTSFAVKTRDAFYGKT-ADIW---D---
HQ-PIVLFDFPRSYQSVI-KYAEYEVIAFANFTPR

>Nano3
VICWCFTLNN--------YLVYQTEQGNIHFQGYIEMKKRTSLAGMKRLIPGAHFEKRRGTQGEARAYAM
K-EFIASVEDKLREVMNDMKNTGYIEECC-IW-VYGPQGGEGKTSYAVKTRDAFYGKT-ADI--W-D--H
Q--ELVLFDFPRSYQSVI-KYSDYEVIVFANFTPR

>Nano4
VICWCFTL--LSPLSLHDYLVYQTEQGNIHFQGYIEMKKR-SLAGMKKLIPGAHFEKRRGTQGEARAYSM
K-EFVPTIEDKLREVMNDMKITGYIEEC-CIW-VYGPQGGEGKTSYAVKTRDAFYGKT-ADI--W-D--H
Q--ELVLFDFPRSYQSVI-KYSDYEVIVFANFTPR

>BoCirco
HKRWVFTLNNELPISLFDYFIVGEEGNTPHLQGFANFVKKQTFNKVKWYLARCHIEKAKGTDQQNKEYCS
KAPRSQGQRSDLSTAVSTLLESGSLVTVAVHV-IVGPP-GCGKSKAANFADPTTYWKPPRNKW-W-DGYH
GE-EVVVIDDFYGTKGGTVPFLARSILITSNQTPL

>CyPK5006
VRRFCFTWNDKFIEKFCKYGIVGEEYAMPHLQGFCNLNKPTRFSTIKKHLNSIHIEKANGTDEQNQKYCS
KVPNKQGQRNDLQSLVEFIHE-KRIRDIAVYY-YWGPP-GTGKSRALAFNTESIYYKP-RGLW-W-DGYE
QQ-DSVIIDDFYGVKGAFQEFTSKKIFITSNVDTD

>CyPK5034
VRRFCFTWNNDYFVKYCKYGIAGEELATPHLQGFCNLRKPQRFSAIKKHLDRIHIEKANGSDEQNQSYCK
KVPVKQGDRSDLKSVVSTIAD-GA-NAIAVYY-YWGPP-GSGKSRALSLDPDSIYYKP-RGLW-W-DGYR
QQ-QSVIIDDFYGVKGGFEEFTSTRIWFTSNVDTD

>CyPK5222
VRRFCFTWNNTFIQKFCKYGIVGEELATPHLQGFCNLRKPTRFSTIKKHLNSIHIEKANGSDEQNQAYCS
KSPTKQGQRNDLQLLVDDVIG-HPDIDIAVYY-YWGPP-GTGKSRALATGNGSIYYKP-RGLW-W-DGYE
QQ-DSVIIDDFYGIKGGFEEFTSKKIFITSNVDTD

>PK5510
VRRFCFTWNNEFIKKYCKYGIVGKELATPHLQGFCNLQKPMRFSTIKRL-DGIHIEKSMGSDTQNQTYCS
KDPQCQGKRNDLQSVVDTIQA-GNLSSIAVRY-YHGPP-GSGKSRALEEATADIYYKP-RGTW-W-DGYK
QQ-SCVIIDDFYGIKGGFEEFTSKYIWITSNIDTN

>CyChimp11
VRKFCFTWNNTFLNNFAKYGIVGEELCTPHLQGYVNLIKPTRFSTIKKHLNAIHIEKANGSDEQNQTYCR
KEPIKQGQRTDLQLLVKDTME-PSLKDIAVRY-YWGPP-GSGKSRALEISTNGIYYKP-RGQW-W-DGYE
QQ-SCVIIDDFYGIKGGYEEFTSTHIWFTSNVDTD

>CyChimp12
VRKFCFTWNNTFLNNFAKYGSVGEELCTPHLQGYVNLIKPTRFSTIKKHLNAIHIEKANGSDEQNQTYCR
KEPIKQGQRTDLQLLVKDTMEP-SLKDIAVRY-YWGPP-GSGKSRALQEATEGIYYKP-RGQW-W-DGYV
QQ-SCVIIDDFYGIKGGYEEFTSTHIWFTSNVDTD

>CyNG12
VRRFVFTLNNEFISTKCKYGIVGKEVGTPHLQGFCNLHKPMRFGTIK-KSNAIHIEKANGSDIDNQKYCS
KTPSQQGRRTDLESLVAGIAA-GA-NKVAVYY-YWGPT-GSGKSRALSINADSIYYKP-RGLW-W-DGYH
QQ-ENVIIDDFYGVKGGFEEFTSTRIWITSEKDTC

>CyNG14
VRRFCFTWNNEFIKKYCCYGIVGKEIATHHLQGFCNLEKPMRFSTIKKRLSRIHIEKAAGSDSENQTYCS
KTPNQQGRRTDLQAVVSAIQN-GEITMVALRV-YWGPP-GSGKSRALRTLGGSIYYKP-RGLW-W-DGYE
QQ-NCVIIDDFYGIKGSFQEFTSKYIFITSNVDTC

>CyTN18
LRRFCWTLNNKDLAELCKFAIFGRETCTKHLQGFCNLQRPKRFSSIRKLFERAHIEKAKGSDLDNKTYCS
KEPCSQGARNDLQEV-VSVIEGGE-RAVAVSF-FWGPT-GSGKSRAYKATGEPIYYKP-RGEW-W-DGYC
GH-ANVIIDDFYGVKGGYENFVTKRIWITSEKPLE

>BatGF4c
IRRFIFTWNN-FIKGNCKYGIVGKEHAVPHLQGFCNLSKPMRFSAIKKCLNSIHIEKAIGSDEQNQKYCS
KLPYTQGKRTDLEAVVRDMEQ-GTVRDIAVYY-YWGEP-GTGKSRAKAVNSASIYYKP-RGLW-W-DGYR
QQ-ENVIIDDFYGIKGGFEEFTSKRIWITSNVDIY

>BatCVTM6C
SVNWCFTLNNKLKQVKCRYICLGFEVGTPHIQGFIQFEKKVRLSVWKKINKKIHAEIMKGTIEQAINYCK
KEIIKMGERRDLKEAKKKCAEVG-LRDCEVIW-IYGES-GAGKTKISKCAEVDTYWKD-ATKW-W-NGYD
RH-EITVMDDFRAIKGGFRQMLSKKIYISSIMHPK

>CyPKBeef
LRRFCWTLNNKDLPELCKFTIFGREVCTKHLQGFCNLQRPKRFNNIREIFGRAHIEGAKGSDQDNQRYCS
KEPCNQGARSDLEEVVSIIKGG-EVKAVAVYF-FWGPT-GAGKSRARLATGLRVYYKP-RGDW-W-DGYN
GH-ECVIFDDFYGVKGGYENFIAKKIWFTSNKPLE

>BatZS1
VRRFVFTLNNAFITDHCKYGIVGKEVGTPHLQGFCNLTKPMRFNAIK-QHNTIHLEKANGSDEDNQRYCS
KSPVVQGQRSDLSCVVDRIRD-GKITDIAVYY-YWGPP-GSGKSRALAIDKDSIYYKP-RGLW-W-DGYK
QQ-KNVIIDDFYGVKGGFEEFTSTRIWITSNVDIY

>BatZS2
VRRFVFTWNNNYIKEFCKYGIVGKELCTRHLQGFCNLIKPTRFSTIKRL-HNIHIEKANGSDEQNQNYCK
KNPVTQGQRTDLKLLVADINE-QGITDIAVYY-YWGPP-GSGKSKALSINKDSIYYKP-RGLW-W-DGYK
QQ-ENVIVDDFYGIKGGFEEFTSTRIWFTSNVDTD

>RodSCV1
LSQTLLTYAQSFLKTLDFYSIVAEEEHGKHLHAWVKFEHSIKLRSNRLN-SMFDWEGKHPNIELVKNYVT
KNVDNKSKKYNTLHILETDPET--LVEISGIW-IYGRA-GCGKSTAAGDAMGGYY-EKPQNKW-F-DNYA
GQ-RVIILDDL--VKGGKVWLRHLAFVVTTNYPIE

>RodSCV2
ATWWVGTFVDQWLESLVSFVVGQRELCRHHVQFVVNLHRSQRLSYLKKV-DKAHWEPMRGTADQAREYCT
RKPGAVGQRKGYDDAVAAVCS-GQLAEVAELWVFWGPS-GSGKSKAN-ETWPDAYWKIPGEKW-W-DGYT
NQ-DTVILDDFKGVKGGSIPMLATRYVITSNEAPE

>RodSCV3
ARNWCGTLNAADLDGKVAYAVGQLEMGHLHLQMYVQCGQTRRLAWLKANVADAHWEPAKGSPAQARAYCT
REWATQGQTRGLSQAVGRLQEGATLRQIAV-WVFWGPS-GTGKSRAR-DDWPDAYWKLNNARW-W-DGYA
GH-ETVIFDDFKGVKGGTTPLSATRYVFTSNKHPA

>RodSCV4
YAQVLLTYPQQGIEDAGS-AIVCKENHGVHLHAWVRFNVSQRCEGSKWG-SLFDWDGIHGHYDKVTCYVM
KPEKSHERKYDLNTPMKQLVDEGVISDVSGIW-VDGRP-GCGKSTAKGKARGGWYEKP-QSKW-W-DGYE
GE-KVVVMNDV-DVKGHT-VWLKHWFIVTSNFTIE

>RodSCV5
YAQVLLTYPQ-FIQGIEDAAIVCKENHGVHLHAWVRFNVSQRCEGSKWG-SLFDWDGIHGHYDKVTCYVM
KPEKSHERKYDLNTPMKQLVDEGVISDVSGIW-VDGRP-GCGKSTAKGKARGGWYEKP-QSKW-W-DGYE
GE-KVVVMNDV--VKGHTVWLKHDWFIVTSNFTIE

>RodSCV6
YAQVLLTYPQ-FIQGIEDAAIVCKENHGVHLHAWVRFNVSQRCEGSKWG-SLFDWDGIHGHYDKVTCYVM
KPEKSHERKYDLNTPMKQLVDEGVISDVSGIW-VDGRP-GCGKSTAKGKARGGWYEKP-QSKW-W-DGYE
GE-KVVVMNDV--VKGHTVWLKHDWFIVTSNFTIE

>RodSCV7
VTQWVFTRQLQFETHAYSYLVGQVEQAQLHIQGYAQMAKRMRLPGMKALDSEAHWEHCK-APAEARAYAT
RECRTAGRKTTLQDV-CALVLEGKDYDISELWVVWGPS-GSGKSWAQVGRRGDRYWKMQGNKW-W-DGYC
GR-GHRGAGRLQGDRREGPPMLAKRIVITSNTHPS

>RodSCV8
ATWWLGTKFVLAESGKVKFITGQRELCRHHVQFVVNLHRSQRLSYLKKI-DGAHWESVRGTPKQARDYCT
RKCLEPGQRRGYDEAVAAVCS-GRLAEVAELWIFWGPS-GTGKSKAN-ETWPDAYWKIPGEKW-W-DGYT
NQ-DTVILDDFKGVKGGSIPMLATRYVITSNEAPE

>RodSCV9
ATWWLGTKFVLAESGKVKFITGQRELCRHHVQFVVNLHRSQRLSYLKKI-DGAHWESVRGTPKQARDYCT
RKCLEPGQRRGYDEAVAAVCS-GRLAEVAELWIFWGPS-GTGKSKAN-ETWPDAYWKIPGEKW-W-DGYT
NQ-DTVILDDFKGVKGGSIPMLATRYVITSNEAPE

>RodSCV10
ATWWLGTKFVLAESGKVKFITGQRELCRHHVQFVVNLHRSQRLSYLKKI-DGAHWESVRGTPKQARDYCT
RKCLEPGQRRGYDEAVAAVCS-GRLAEVAELWIFWGPS-GTGKSKAN-ETWPDAYWKIPGEKW-W-DGYT
NQ-DTVILDDFKGVKGGSIPMLATRYVITSNEAPE

>RodSCV11
ATWWLGTKFVLAESGKVKFITGQRELCRHHVQFVVNLHRSQRLSYLKKI-DGAHWESVRGTPKQARDYCT
RKCLEPGQRRGYDEAVAAVCS-GRLAEVAELWIFWGPS-GTGKSKAN-ETWPDAYWKIPGEKW-W-DGYT
NQ-DTVILDDFKGVKGGSIPMLATRYVITSNEAPE

>BKKor
-MKYVATIS--HLVRLLKLLYIGRETGFEHYQCIDCAGDLVRFNTEHQL--GWHIEECV-SWEASKNYCR
KDSIEEREYSRIATRPKNIVADQFIDDRAISI-CVDTIGGTGKSTGYARRGQFFVVAETPTRI-M-DHY-
DN-PVIWIDLPRVYEGCL-RFRGVKVLVTTNWVDK

>MmCV
ALHWCFTLNNELEEFGIEYAVFQLEEGTPHFQGYVALTVKKRLTAVRTLFGVAHWEICRGTPTQNRDYCT
RLPAPKGARQDLVQL-HSALKDGLTQAQYSTWLLIGTP-GTGKSRARNLGDGAIF-EHSLGKW-F-DGYV
GQ-RTVLFDDFCGLKGLSCPMAATNFLITTNQDPK

>btCVSC703
VRCCVFTLNNQLNEWDYKYLIYGKEIGTPHLQGYIEFNNRKYFSTLKAFNPNIHWEKRLGSQLQAINYCK
KDKKVQGKRNDLKEGMKKVVEEGNFQEIRVIW-IHGES-GSGKSLAS--EEKDAYWKD-KSQW-W-DGYD
KH-NTIIMDDFRSVKGSSRQMLSKKIIITSIYSPE

>PigSCV
MQTYMMTIPRIEKNDCKKW-TIGKEKGYEHWQIRIETSNDDFFEWMQDHIPTAHIEKSDSGVDECR-YET
K----EGQYVTYSDRVQNLMQGAFPNAMQ-VW-Y-DETGNVGKSWTGLWERGLAYVTP-PTIW-VASCYD
GWRPYVIIDVPKWYHSRMINIRGVKVLVMTNTMPK

>LM3487
NRNYVFTLNNTLNSIPHRYLVYGREVATPHLQGYICFPNAKTISAVRIL-AGCHVEVARGSHAQCRTYCI
KDPREIGNAEAWEDA-WEKAKAGAIEEIPGYW-IKGES-GAGKSHCF-TAYPDLYPKG-PSKW-W-CGYQ
NE-EVVLLDDVDHSKGGSFKIRPKKFIVTSQYSIE

>LM28925
SRSFVVT--NEKYKSQIKFIAFGEETCRLHHQCFLYFHNPRALKTIGQMFIHCHVEPMRGNFAQNEAYCS
KDEPKQGARGDLTETCALLRN-GTVDSVACKW-YWGKT-GVGKSHAF-KDFHTHYVKD-LECW-W-DGYK
QQ-DTVILNEFRGVRNRESPFTSKLVIITSSVHPK

>PoSCV2
NKVYMATIPHRDFDIHK-W-TYAVERGYKHIQ--CRFRTNKSFDEIRHAL--GHIEEASDTWE----YEK
KDGNYMTSEDELRKVQKWALDT--LEDRE-VL-VWVDSEGNGKTWTAWERGLACY-CP-PTLWVH-SAYD
QE-PFIIIDVPKWYSAHMRNIRGVKVMCMTNTMPK

>PoSCV33L7
NKVYMATIPHRDFDIHK-W-VYAVERGYKHIQ--CRFRTNKSFDQIRHAL--GHIEEASDQWE----YEK
KDGNYMTSEDNHEILYGKPTKEMTTNDRE-VV-VWVDKDGNGKTWTAWERGQACY-CP-PTLWVH-SAYD
QE-PYIIIDIPPRYSAHMRNIRG-KVMCMTNTEPK

>PoSC34L13
NKVYMATIPHRDFDIHK-W-VYAVERGYKHIQ--CRFRTNKSFDQIRHAL--GHIEEASDQWE----YEK
KDGNYMTSEDNHEILYGKPTKEWATLTND-VV-VWVDKDGNGKTWTAWERGQACY-CP-PTLWVH-SAYD
QE-PYIIIDIPPRYSAHMRNIRG-KVMCMTNTEPK

>PoSCV34L5
NKVYMATIPHRDFDIHK-W-VYAVERGYKHIQ--CRFRTNKSFDQIRHAL--GHIEEASDQWE----YEK
K----DGNYMTSEDNHEILKLGKLKVALV-VW-V-DKDGNSGKTWTAWERGQACY-CP-PTLWVH-SAYD
QE-PYIIIDIPPRYSAHMRNIRG-KVMCMTNTEPK

>HS2
YRFWCFTYDNEKVQNYEEYICGQRERCRLHIQGYVVFTRKKRLNGAKEGLTGVHLERRMGTHRQAVEYCS
REYDDRGSQTKMEEI-KKRIREGDSEDIAVRV-YWGRS-GVGKSRATYECGPDVYRKP-LGEW-W-DGYN
GT-SNIIIDDFYGIKGGFVNFAPELLIITSNVEPR

>FdaCV
SRRWCFTVFNERHDCVR-YVVWQCEKCRSHIQGYVELHRPIRLRQLKQILTGAHCEAAKGPRDACREYCS
REWIGQGSRSDLSAVHAAIQD-GALREIS-VWVLYGDT-ETGKTRVY-EMAPDVYLHSNGVGW-W-QMYE
GH-ADVLLDDFYGSKGGVVQFVGRRIFITSNAHPN

>TuSCV
MKKYIMTVPRIDVNDCKKW-IIGKERGYEHWQIRIETSNDEFFKWCKHHIPAAHIEEAQQGVDECL-YER
K----EGQF--WTSS-DRVETQGTLRERAVVW--YDANGNVGKSWCGLWERGLAYVTP-PTVW-VASCYD
GWRPYVIIDIPTRYHARMINIRG-KVLVLTNTLPK

>CySwine
VRRFCWTLNNKDLAELCKFAIFGRETCTKHLQGFCNLQRPQRFNSIRKIFGRAHIERAKGTDLENQEYCS
KTPCAQGTRTDLQKV-VSVIE-GGERNLAVFY-FWGPT-GTGKSRARSLALGETYYKP-RGEW-W-DGYT
GQ-PCVVIDDFYGVKGGYENFVSKYIWITSERPLE

>OdasCV-9
SRNYVLTIYDKLQDSAIRYSAYTDEICRPHKQAYIVLYKKQRPSFVRKLFPNTYNHIMNGTLEQNDIYIS
KKPMTKGEEGAWREQLELAKKDPSCDQIINWW-YIGCT-GTGKSRAR-QLYPDAYIKQ-CNKW-W-NDYD
GE-ETVIIDDLNDFKGGQKTIRPKRFIITTRYTIE

>OdasCV-1
ASHWLLTLNNNLPKWVKRF-KFQDEIGTLHIQGYIH-TETVRLSALKKWFPRGHFEVCR-NPKAAENYAG
KETSVPGTQHDFKNTVEQVTMMDNIRIQPIDH-LIRQNAVSGKQLQE------EY-------WGCVNVIE
EN-STYTMPQY--YENERTAGQPDNEIITPEDLTT

>OdasCV-11
SRGWCFTLNNLRFEGAVWY-IIGEEVGTPHLQGAIYYKNAVVMPKFN---PRIHWEAMRGNCQQSREYCS
KECPKKGKRSDIKSM-VEMLQAGADKDIYIRI-YYGAP-RTGKTRVYEFGIDNVYSKM-AGKW-W-DGYR
GE-PCVLIDDFFDFKGGSGEFYSKTIILTSNFDPA

>OdasCV-12
GTYWLGTIPFPFLPAGCSFIKGQREIGYEHWQVFVITTTKQSLHGIKRIFQGSHWELTRSSAAEE--YVW
KDQFQRNSHTDWEVVKEKAKC-GDLEGVP-KV-FWGPT-GTGKSHAWSEAGASAYSKDPRSKF-W-CGYR
GQ-TSVVIDEFRGVKGSSRALLADSYWITSNLHPR

>OdasCV-13
YKLYCFT-SFSYDPTAMQYLIYGRETCRTHLQGFVAFKNRQYFTACKKYFT-AHVEACKGTFAENQEYCK
KTAPESGGDV-FNDVLRKAEA-GSIQEIK-IW-LTGPP---GKDYVS-TFFSSIY-SKMLNKW-F-DGYE
GE-ECVHLSDMKNIKGGTMVIRPKYIVVTSNYKLE

>OdasCV-14
SRRWFITINNADIDALREYIVACTEIATPHVHALVIFNTNKRFFAVKRLVARADIEIVKGTFNQAYDYVT
KIILEEGDKPKFKAM-VQAAKDGTDKECLNAW-IYGPP-GTGKSRVRARSRGRIY-EKLSNKW-W-DNYD
GE-EVVLMEDLKVVKGGSKRLLPKQLIVTSHYSLS

>OdasCV-15
AKSFFLTYPQDTKGRIVYY-LIGQERHNFHLH-FPNIQAAKNLPALKYI-SKEDIEPLTSTVEPEEEYFR
KSVNTIGEEYQVIGT-ITSTVLQNLQDMTSLW-VKGPS-GIGKTTALLFVRH--------RE--FRNGY-
H--KTIIFDDM-SIHIRYVNIPNIKIFLSNDSIFT

>OdasCV-2
ARKFLLTYPQQSLGEIKWYAIELHEDGSPHLHA-CHYSKKIHTTNCR--FTHCNIQTLKT--QQDFEYCR
K----HGNFISRVLLAKKLIDHQIYDFIQHIW-LHGPS-NSGKTTLRLTDRNHSEIPT-NNDWCC-N---
EA-NVLWIDEYKGRKGGSTRILFPTIVILSNFNIS

>OdasCV-17
ARAYQFTLNQDKLKNILTYLISCRETAHVHMHVYAHFSQQYRLKKIRDL--GCHIEICLVGAKQNIAYIR
KDEPHQGARTEIDPHIKKQIDAHDMSEIE-IY-ITG---GTGKTYAYKRALKIGKLTL-KNDF-I-DIVN
GDAECFVIEEFRPIKGGFATLRPKMIIICSIIQPE

>OdasCV-18
TNRFCFTRNNSNLTSTFKYWCFGVEVGTPHLQGYFEFPNTQKISAAQNKLEGCHIEPAKGTAEQNITYCS
KRPRGQGKRTDLDSVCELIKSGATMNEVAVWW-LWGPT-GSGKSRAW-DQYPSSYMKECSHKW-W-DGYT
GQ-DVVIMDDFSKVKGGMAQFVSKIIYVTTPLSPK

>OdasCV-19
HN-FVFT--SRVLGLDVQYIIVGKETCREHLQGYCELDKKKTMAGIKKLSDSLHIEARKGTQKEAIIYCQ
KVQRKQGSRGDLDGARVMAVESGMRASMNVLW-FWGDS-GSGKSRARISHGLDTYVKNTGGKW-W-DGYD
GH-EVVIIDDFRDVKGGFRQLRAKMIIITSLFHPK

>OdasCV-20
SRAWCFTLNNAEIENKSDYGIIGDEIGTRHLQGYLYWKNPRKFTFIKKIIPRAHIEPAKGNPQQNITYCS
KEPPKQGKRTDLETM-REILKEPEMRKITVTW-YTGPS-GTGKTRAK-EELPEAYWKSGTNKW-W-DGYD
GH-KEVIIDDFRGCKGGSRQFLAEKISITSIYHPE

>OdasCV-3
DRNWCFTINNDQLRTLVPYIVWGREEGTPHLQGFVKTKNEVSMKKLKKLGARAHLEIMGGTHAAAIAYCK
KNQPLQGYRTDLVAFKHQIEL-GKRPAEQQVYLRVGDP-GVGKSRVYTHGYEHVYWESDMGNF-F-DGYR
GQ-SVVHFEDVKGVKGSSQIWSPDYIYISSNHKPC

>OdasCV-4
TITYIFTINN-DTDKLQLYQ-YERGTGTRHIQGAIRFARRTTFNQVK-RIPRAHIEAARGTWQQCMDYCT
REGPFKCANEDYQRLEEDIKNGAT--RDDVTV-LWGPT-GTGKTRVVSNRGDSLYIKE-RGKW-W-DGYA
GQ-AICLLDEFYGYKGGSTQFTSDEIWITSNKEPK

>OdasCV-5
PKWWDCTLSRQLMEHGAERCVVGEEVGYQHFQIRVVFKKPTSFEKATIL-PGSHWSETS-QFGRNFDYVE
KWETALGRFMDMYPWQNEIMTENDRKVMV-IVDRYGNS---GKTAAMTAEHKGAYCPE-LEDA-W-ALAH
KN-GCFCLDIPRAMKNGY-LWDKRHHWVLTNDEPD

>OdasCV-16
GRRWCFTWNNLESKDILRY-IVGFEIGTPHLQGYFEFTGQIA-RRPSEMWNLGRFFKCKGTAEENHAYCS
KNYFQGGDWSILKNKPIEVLKDEDQKDII-HW-ICDLK-GQGKTELRERNLKFTYGGK-KADI-Y-NNKQ
YYKNAAMVYNL--YETGCFVMNH-HIIVLANGMPS

>OdasCV-10
LFGVCFTFNN-KAIGQAGYIIWGEEVGTPHLQGYIQCNQDKYKRLMRVI-GTCHMEKQKGTSDEARDYCK
KYKFRQGERSDLILV-KKSIDEGMYDEKHIHW-IWEDKGNVGKSFTTGVMKGSALLKKADMA--Y--IYQ
KPSKIVCFDLARKYESKTAFFKP-HVFVFANFLPN

>CyZM32
VRRFCWTLNNKDLAELCKFAIFGRETCTKHLQGFCNLQRPKRFNSIRQIFGRAHIERAKGSDLENQEYCS
KSPSTQGTRTDLQKV-VSVIE-GGERNLAVFY-FWGAT-GTGKSRARSRALGDTYYKP-RGEW-W-DGYT
GQ-PCVVIDDFYGVKGGYENFVSKYIWITSERPLE

>CyZM01
VRRFCWTLNNKDLAELCKFAIFGRETCTKHLQGFCNLQRPKRFNSIRKIFGRAHIERAKGSDIENQEYCS
KSPSAQGTRTDLQKV-VSVIEGGELKTLAVFY-FWGCT-GTGKSRARSRLHGETYYKP-RGEW-W-DGYT
GQ-PCVVIDDFYGVKGGYENFVSKYIWITSERPLE

>CyZM38
VRRFCWTLNNKDLAELCKFAIFGRETCTKHLQGFCNLQRPKRFNSIRKIFGRAHIERAKGSDIDNQEYCS
KSPSAQGTRTDLQKV-VSVIE-GGETTLAVFY-FWGCT-GTGKSRARSLALGDTYYKP-RGEW-W-DGYT
GQ-PCVVIDDFYGVKGGYENFVSKYIWITSERPLE

>CyZM41
VRRFCWTLNNKDLAELCKFAIFGRETCTKHLQGFCNLQRPKRFNCVRKIFGRAHIERAKGTDLENQEYCS
KTPCTQGARTDLQKV-VSVIE-GGLKNLAVFY-FWGPT-GTGKSRARSLALGDTYYKP-RGEW-W-DGYT
GQ-PCVVIDDFYGVKGGYENFVSKYIWITSERPLE

>CyZM50a
VRRFCWTLNNKDLAELCKFAIFGRETCTKHLQGFCNLQRPKRFNSVRQIFGRAHIERAKGTDLENQEYCS
KSPSAQGTRTDLQKV-VSVIEGGEIKNLAVFY-FWGST-GTGKSRARSMAIGETYYKP-RGEW-W-DGYT
GQ-PCVVIDDFYGVKGGYENFVSKYIWITSERPLE

>CyZM54
VRRFCWTLNNKDLAELCKFAIFGRETCTKHLQGFCNLQRPKRFNSIRKIFGRAHIERAKGTDIENKEYCS
KTPSAQGTRTDLQKV-VSVIEGGELKTLAVYY-FWGCT-GTGKSRARSLALGDTYYKP-RGEW-W-DGYT
GQ-PCVVIDDFYGVKGGYENFVSKHIWITSERPLE

>CyZM62
IRRFCWTLNNKDLAELCKFAIFGREICTEHLQGFCNLHRPKRFNSVRKLFDRAHIERAKGTDLENQKYCS
KEPSTQGARTDLQEV-VSVIEGGE-RTLAVFY-FWGPT-GTGKSRARSLAIGDTYYKP-RGEW-W-DGYT
GQ-PCVVIDDFYGVKGGYENFVSKYIWITSERPLE

>MosB19CV
IQFVCWTLNNQSLIEFSEWIVIGREVGTPHLQGYGELKKRKKFAALKNLFPRVHWEQRRASRDAAANYCK
KLPKNASEKSSSGQTMRAILDDPPLSGIRVF--WYYGASGTGKTKASEQAGPDAYWHD-GTKW-F-DGYD
AH-EHVLLDD-YGVKGGYRQLLAKKIWVTSIKHPK

>Bat00813
VRCVVFTLNNYNQIVNYEYLIIGKEEGTPHLQGYIEFENRKYFSTLKKLNDRIHWEARLGSQLQAINYCK
KDRKTYYKELLEGMKEEGN-YQEITCEL-------YGESEVGKSKLA-ATYENAYWKD-DTKW-W-DGYD
KH-ETVVIDDF-K--GATRQMLAKRIIITSIHHPF

>SDWAPI
FVTVCFTLNNQALINHECYIVIGKEVGTPHLQGYGELKTKKRFSTLKTLFPRVHWEQRRASADAAAKYCK
KRPKDAIKRVAENMRDGPPSLSGIMCQL-----W--GESGTGKTRAIAEECRDGYWHD-GTKW-F-DGYD
AH-E-MILDDF-K--GGYRQM--KKIYVSNIHAKY

>AfasCV
SRNWIFTINNKPENHLIKFVVYQLEEGVPHIQGYLELKQPRALSWMKKLNSKAHWEIRKGNRVQALQYVT
RDAPWCGQWSQVEDWLNTVIPGWKGSKSVVVV-VIGPT-GTGKSRCM-EQYPDAYWKQ-RSQW-W-DGYV
RH-KTIILDEYYGTKGGQCNCEANTIVITSNNRPD
